# Supplementary material for: Dynamic Lipidome Reorganization in Response to Heat Shock Stress
Source: Int J Mol Sci. 2025 Mar 21;26(7):2843. doi: 10.3390/ijms26072843 (PMC11989226; doi:10.3390/ijms26072843)
Supplement: Supplementary file 1 [file ijms-26-02843-s001.zip]

Archive with 8 entries (7 files):
- SupplementaryFigures_S1-S7.pdf
- SupplementaryTables_R1/
- SupplementaryTables_R1/SupplementaryTableS1.xlsx
- SupplementaryTables_R1/SupplementaryTableS2.xlsx
- SupplementaryTables_R1/SupplementaryTableS3.xlsx
- SupplementaryTables_R1/SupplementaryTableS4.xlsx
- SupplementaryTables_R1/SupplementaryTableS5.xlsx
- SupplementaryTables_R1/SupplementaryTableS6.docx
