# Supplementary material for: Dynamic Lipidome Reorganization in Response to Heat Shock Stress
Source: Int J Mol Sci. 2025 Mar 21;26(7):2843. doi: 10.3390/ijms26072843 (PMC11989226; doi:10.3390/ijms26072843)
Supplement: Supplementary file 1 [file ijms-26-02843-s001.zip › SupplementaryTables_R1/SupplementaryTableS3.xlsx]

## Sheet: MappedGO_DGEstats221023
Supplementary Table S3. Manual Identification of Lipid-Related Gene Ontology (GO) Terms
GO TERM	GO NAME	Gene	ensembl_gene_id	gene_biotype	baseMean	log2FoldChange0RvsControl	padj0RvsControl	log2FoldChange8RvsControl	padj8RvsControl	log2FoldChange8Rvs0R	padj8Rvs0R	_merge
GO:0010902	positive regulation of very-low-density lipoprotein particle remodeling
		APOA5	ENSG00000110243	protein_coding	250.498	0	1	0	1	0	1	both
		APOC2	ENSG00000234906	protein_coding	84.4006	0	1	0	1	0	1	both
GO:0015168	glycerol transmembrane transporter activity
		AQP1	ENSG00000240583	protein_coding	315.226	0.0855959	0.608367	-0.00236109	1	-0.0879569	0.544886	both
GO:1905952	regulation of lipid localization
GO:0090174	organelle membrane fusion
		STX3	ENSG00000166900	protein_coding	1251.99	0.268428	0.0357225	0.044699	0.824185	-0.223729	0.0670296	both
GO:0043550	regulation of lipid kinase activity
		RB1	ENSG00000139687	protein_coding	1377.92	-0.197579	0.203735	-0.487815	0.000190165	-0.290235	0.0296885	both
		RBL2	ENSG00000103479	protein_coding	1277.51	-0.0744528	0.627897	-0.528146	5.77e-07	-0.453693	1.51e-05	both
		RBL1	ENSG00000080839	protein_coding	972.921	-0.0383863	0.814543	0.286695	0.00716971	0.325082	0.00113567	both
		NRBF2	ENSG00000148572	protein_coding	387.32	0.014241	0.966394	-0.0192395	0.943727	-0.0334805	0.858385	both
GO:0051377	mannose-ethanolamine phosphotransferase activity
		PIGG	ENSG00000174227	protein_coding	1471.07	-0.0728608	0.528962	0.0103197	0.959677	0.0831806	0.404178	both
		PIGO	ENSG00000165282	protein_coding	1019.9	-0.160996	0.0582953	-0.0965889	0.31677	0.0644068	0.479303	both
		PIGN	ENSG00000197563	protein_coding	673.723	-0.169268	0.133836	-0.249713	0.0175611	-0.0804454	0.496309	both
		PIGF	ENSG00000151665	protein_coding	271.174	-0.0508953	0.827439	-0.342673	0.0338378	-0.291778	0.0599767	both
GO:0090522	vesicle tethering involved in exocytosis
		EXOC3	ENSG00000180104	protein_coding	2541.17	-0.124115	0.0846218	0.0371668	0.698557	0.161282	0.0117097	both
		EXOC5	ENSG00000070367	protein_coding	1463.33	-0.0993763	0.479457	-0.147882	0.260793	-0.0485053	0.730647	both
		EXOC7	ENSG00000182473	protein_coding	1382.34	-0.236017	0.0215715	-0.0290644	0.861879	0.206953	0.0346179	both
		EXOC4	ENSG00000131558	protein_coding	906.991	-0.265342	0.00678689	-0.608965	4.08e-12	-0.343623	0.000169405	both
		EXOC2	ENSG00000112685	protein_coding	858.408	0.0448349	0.715199	0.0205575	0.894594	-0.0242774	0.83843	both
		EXOC8	ENSG00000116903	protein_coding	739.422	0.0985853	0.529825	0.123356	0.420493	0.0247706	0.891225	both
		EXOC1	ENSG00000090989	protein_coding	620.937	-0.0715609	0.558067	0.283126	0.0017232	0.354687	3.28e-05	both
		EXOC6B	ENSG00000144036	protein_coding	562.294	-0.0156726	0.941016	-0.36335	0.000451251	-0.347678	0.000593314	both
		EXOC6	ENSG00000138190	protein_coding	367.917	-0.129614	0.42519	0.253263	0.0691958	0.382877	0.00205098	both
GO:0120202	rod photoreceptor disc membrane
		ABCA4	ENSG00000198691	protein_coding	31.3103	-0.318279	0.501951	0.167461	0.760463	0.48574	0.215369	both
GO:0097381	photoreceptor disc membrane
		GNB1	ENSG00000078369	protein_coding	6114.32	-0.216369	0.00016087	-0.186663	0.00143245	0.0297063	0.68564	both
		GRK4	ENSG00000125388	protein_coding	177.331	0.193459	0.347577	0.14125	0.541194	-0.0522092	0.820719	both
		SPTBN5	ENSG00000137877	protein_coding	148.978	1.18081	4.3e-07	0.102346	0.809013	-1.07846	3.3e-06	both
		OPN1SW	ENSG00000128617	protein_coding	118.56	0.0519304	0.884125	-0.381719	0.106692	-0.433649	0.0411289	both
		GNGT1	ENSG00000127928	protein_coding	91.763	-0.228139	0.296467	0.0668729	0.82291	0.295011	0.11878	both
		GUCA1B	ENSG00000112599	protein_coding	75.704	0.930844	0.244205	1.74058	0.00739844	0.809737	0.161172	both
		PDE6G	ENSG00000185527	protein_coding	38.4242	1.24936	0.0190247	0.887408	0.139429	-0.361954	0.508688	both
		ABCA4	ENSG00000198691	protein_coding	31.3103	-0.318279	0.501951	0.167461	0.760463	0.48574	0.215369	both
		PCDHB13	ENSG00000187372	protein_coding	29.8071	-0.45006	0.231985	0.509502	0.140008	0.959562	0.00157983	both
		PDE6B	ENSG00000133256	protein_coding	20.4522	-0.457612	0.600672	-0.705388	0.398513	-0.247776	0.779067	both
		GUCY2D	ENSG00000132518	protein_coding	9.91303	2.39408	0.218284	-0.636268		-3.03035	0.0725929	both
		GRK7	ENSG00000114124	protein_coding	10.3076	0.647937	0.334503	0.0789071		-0.56903	0.356381	both
GO:0005543	phospholipid binding
		APOB	ENSG00000084674	protein_coding	45565.6	-4.20832	0.000674202	1.29934	0.000156641	5.50766	1.22e-06	both
		APOA1	ENSG00000118137	protein_coding	31694.1	-1.11108	0.186199	0.741295	0.260815	1.85237	0.00665128	both
		APOA2	ENSG00000158874	protein_coding	23011.3	-5.1222	0.000335226	0.685218	0.255584	5.80742	1.4e-05	both
		APOE	ENSG00000130203	protein_coding	18155.2	1.1677	3.64e-06	0.639942	0.0299866	-0.527761	0.038754	both
		SPTBN1	ENSG00000115306	protein_coding	11244.6	-0.0541236	0.617407	0.0316433	0.802666	0.0857669	0.320521	both
		APOH	ENSG00000091583	protein_coding	11588.5	-4.24735	0.00522002	1.50598	0.0163271	5.75333	1.72e-05	both
		PSAP	ENSG00000197746	protein_coding	8549.63	-0.0465583	0.791487	-0.112012	0.443576	-0.065454	0.638059	both
		CPS1	ENSG00000021826	protein_coding	7006.04	-0.218631	0.021342	-0.789632	8.17e-23	-0.571002	1.88e-12	both
		ANXA5	ENSG00000164111	protein_coding	6397.8	-0.142447	0.195958	0.129262	0.255786	0.271709	0.0029564	both
		EPN1	ENSG00000063245	protein_coding	4198.36	-0.123277	0.552139	-0.0133723	0.975651	0.109905	0.552222	both
		SPTBN2	ENSG00000173898	protein_coding	3139.6	0.107346	0.310876	0.428843	1.57e-07	0.321496	8.66e-05	both
		ANXA1	ENSG00000135046	protein_coding	2897.32	0.137329	0.223796	0.648246	1.01e-13	0.510917	4.94e-09	both
		MAP1B	ENSG00000131711	protein_coding	2919.85	0.111732	0.533042	-0.0585739	0.785899	-0.170306	0.242779	both
		ARHGAP35	ENSG00000160007	protein_coding	3126.81	-0.128828	0.231101	-0.0743764	0.54982	0.0544519	0.628393	both
		SHC1	ENSG00000160691	protein_coding	3138.07	-0.139884	0.092429	0.0390651	0.727025	0.178949	0.0152299	both
		NUP62	ENSG00000213024	protein_coding	2623.8	0.124317	0.128547	-0.00322836	0.996173	-0.127546	0.0874365	both
		MYOF	ENSG00000138119	protein_coding	2442.6	-0.132472	0.830214	0.0161512	0.997552	0.148623	0.766101	both
		FABP1	ENSG00000163586	protein_coding	3183.66	-2.66403	0.172601	0.920148	0.575732	3.58418	0.0260926	both
		JAG1	ENSG00000101384	protein_coding	2860.03	0.161719	0.10506	0.450341	5.21e-08	0.288622	0.000620438	both
		CLINT1	ENSG00000113282	protein_coding	2409.16	-0.155564	0.0929966	0.147038	0.116434	0.302602	0.000116888	both
		MTSS2	ENSG00000132613	protein_coding	2716.03	0.0120027	0.960461	0.0839059	0.53709	0.0719032	0.547074	both
		PICALM	ENSG00000073921	protein_coding	2407.78	-0.229637	0.0175921	0.251245	0.00742304	0.480883	9.43e-09	both
		WNT5A	ENSG00000114251	protein_coding	2008.22	-0.250844	0.00106304	0.183034	0.0229308	0.433879	4.33e-10	both
		APOM	ENSG00000204444	protein_coding	2631.24	0.245516	0.349188	-0.208743	0.497781	-0.454258	0.0495812	both
		PITPNA	ENSG00000174238	protein_coding	1937.22	-0.115899	0.121516	0.30818	6.89e-07	0.424078	1.22e-12	both
		PACSIN2	ENSG00000100266	protein_coding	1719.55	-0.121452	0.206774	0.143702	0.121919	0.265154	0.000773803	both
		HIP1R	ENSG00000130787	protein_coding	1709.38	-0.00587243	1	0.337514	0.0293241	0.343386	0.0173403	both
		AGAP1	ENSG00000157985	protein_coding	1671.72	-0.179335	0.0457788	-0.294047	0.00034892	-0.114712	0.199845	both
		PACSIN3	ENSG00000165912	protein_coding	1533.8	-0.179417	0.309398	0.0024375	1	0.181855	0.245882	both
		PRKCI	ENSG00000163558	protein_coding	1394.18	0.0336413	0.860346	-0.0450328	0.80964	-0.078674	0.565231	both
		ARFIP2	ENSG00000132254	protein_coding	1279.02	-0.18313	0.0341779	0.139263	0.126624	0.322394	2.1e-05	both
		APOC3	ENSG00000110245	protein_coding	1599.26	1.14396	0.688446	1.28729	0.650139	0.143329	0.978486	both
		GLE1	ENSG00000119392	protein_coding	1163.62	-0.110655	0.541187	-0.047199	0.839654	0.0634565	0.715985	both
		UNC13B	ENSG00000198722	protein_coding	1157.17	-0.0388048	0.816169	-0.461549	6.75e-06	-0.422744	2.72e-05	both
		PICK1	ENSG00000100151	protein_coding	1062.51	-0.0230833	0.891706	-0.0242944	0.888978	-0.00121114	1	both
		BIN1	ENSG00000136717	protein_coding	1021.19	0.113396	0.377347	0.295722	0.00481912	0.182325	0.0835862	both
		PSD3	ENSG00000156011	protein_coding	997.401	0.0461271	0.724794	-0.237573	0.0111264	-0.2837	0.00107845	both
		F10	ENSG00000126218	protein_coding	1372.07	0.177026	0.797757	-0.195325	0.789474	-0.372351	0.481729	both
		HIP1	ENSG00000127946	protein_coding	927.454	0.154918	0.118163	-0.288806	0.00149034	-0.443724	1.02e-07	both
		VAMP2	ENSG00000220205	protein_coding	937.709	-0.0429903	0.764841	-0.294972	0.00216436	-0.251982	0.00706306	both
		SMURF1	ENSG00000198742	protein_coding	1013.08	0.300476	5.43e-05	0.0836567	0.400633	-0.21682	0.00394347	both
		BAIAP2L2	ENSG00000128298	protein_coding	1046.7	0.0647356	0.914172	0.448516	0.229806	0.38378	0.265768	both
		EPN2	ENSG00000072134	protein_coding	788.863	-0.172284	0.116667	0.0872123	0.501397	0.259496	0.00656343	both
		RASA2	ENSG00000155903	protein_coding	866.951	0.390216	0.0159787	0.146434	0.473624	-0.243782	0.128808	both
		NR5A1	ENSG00000136931	protein_coding	1016.2	2.61463	0.188788	2.17968	0.345158	-0.434947	0.841359	both
		CPTP	ENSG00000224051	protein_coding	787.263	-0.0589289	0.868724	0.234276	0.369496	0.293205	0.181478	both
		CIBAR1	ENSG00000188343	protein_coding	673.582	-0.0367778	0.899523	-0.0717133	0.781122	-0.0349355	0.886704	both
		OSBPL1A	ENSG00000141447	protein_coding	556.172	-0.0965638	0.512091	-0.0817077	0.607257	0.0148562	0.941921	both
		ARHGAP26	ENSG00000145819	protein_coding	661.717	-0.117035	0.518794	0.109187	0.5604	0.226222	0.118193	both
		EPDR1	ENSG00000086289	protein_coding	624.815	-0.057088	0.793248	-0.113392	0.55288	-0.0563038	0.757385	both
		ABCG1	ENSG00000160179	protein_coding	530.385	-0.0504877	0.761114	-0.0836668	0.582674	-0.0331791	0.825849	both
		ARHGAP44	ENSG00000006740	protein_coding	472.515	0.22732	0.081723	-0.101566	0.542052	-0.328886	0.00554194	both
		CARMIL2	ENSG00000159753	protein_coding	568.948	0.327348	0.216399	-0.328615	0.24262	-0.655963	0.00374482	both
		BAD	ENSG00000002330	protein_coding	473.385	-0.0452932	0.860315	0.253652	0.146711	0.298945	0.0535135	both
		DGKA	ENSG00000065357	protein_coding	452.389	-0.122391	0.32298	-0.367675	0.000289855	-0.245284	0.0172648	both
		ARFIP1	ENSG00000164144	protein_coding	465.69	0.0674473	0.810163	-0.0485222	0.879468	-0.11597	0.597857	both
		F3	ENSG00000117525	protein_coding	496.006	-0.326879	0.0289544	0.821724	6.07e-11	1.1486	1.03e-20	both
		FAAH	ENSG00000117480	protein_coding	439.625	-0.242882	0.54735	0.190414	0.648049	0.433296	0.182756	both
		PLA2G15	ENSG00000103066	protein_coding	454.197	0.153	0.420473	-0.183629	0.336434	-0.336629	0.0274493	both
		GRK5	ENSG00000198873	protein_coding	436.719	-0.088214	0.501995	0.20006	0.0690886	0.288274	0.00328463	both
		NUP62CL	ENSG00000198088	protein_coding	360.719	-0.0612504	0.802934	-0.235321	0.211238	-0.174071	0.328879	both
		MTSS1	ENSG00000170873	protein_coding	495.381	0.527996	0.0637313	0.60282	0.031053	0.0748235	0.825783	both
		PREX1	ENSG00000124126	protein_coding	365.717	0.0486847	0.848613	0.335214	0.0447253	0.286529	0.0694276	both
		NUP35	ENSG00000163002	protein_coding	393.088	0.0219805	0.941464	0.310939	0.0404861	0.288958	0.0427486	both
		SPTB	ENSG00000070182	protein_coding	293.14	1.09067	5.58e-09	-0.215534	0.486899	-1.30621	3.33e-11	both
		PSD4	ENSG00000125637	protein_coding	381.443	0.135944	0.447027	0.294567	0.0522027	0.158623	0.301944	both
		SNCA	ENSG00000145335	protein_coding	285.569	-0.211609	0.149216	-0.0836156	0.650139	0.127994	0.378454	both
		SYTL4	ENSG00000102362	protein_coding	263.024	0.209312	0.205207	-0.54867	0.000195072	-0.757983	3.57e-08	both
		OPHN1	ENSG00000079482	protein_coding	253.338	0.34287	0.104334	-0.212982	0.387178	-0.555853	0.00288193	both
		PAFAH2	ENSG00000158006	protein_coding	263.837	0.109332	0.554057	0.189303	0.256294	0.0799717	0.641676	both
		BAIAP3	ENSG00000007516	protein_coding	270.076	0.221878	0.424269	-0.589438	0.0173788	-0.811317	0.000289845	both
		SPTBN4	ENSG00000160460	protein_coding	224.779	0.0578918	0.979116	0.209327	0.868203	0.151435	0.89255	both
		MAP1LC3A	ENSG00000101460	protein_coding	230.962	0.141385	0.571067	0.185879	0.440418	0.0444942	0.868277	both
		CAVIN2	ENSG00000168497	protein_coding	317.616	-0.785479	0.023775	0.522526	0.103721	1.30801	1.44e-05	both
		SNAP91	ENSG00000065609	protein_coding	178.498	1.14396	0.688446	1.28728	0.650139	0.143329	0.978486	both
		SYTL5	ENSG00000147041	protein_coding	178.545	0.00691211	1	0.622935	0.0454685	0.616022	0.0368366	both
		ANXA9	ENSG00000143412	protein_coding	221.811	0.465955	0.0201703	-0.262389	0.301581	-0.728344	0.000136179	both
		SEC14L2	ENSG00000100003	protein_coding	196.34	-0.228465	0.293916	0.0158118	0.97461	0.244277	0.212008	both
		APOA5	ENSG00000110243	protein_coding	250.498	0	1	0	1	0	1	both
		LPAR1	ENSG00000198121	protein_coding	139.322	0.245741	0.497597	-0.421468	0.222251	-0.667209	0.0202521	both
		ARL6	ENSG00000113966	protein_coding	149.373	-0.419935	0.026284	-0.201651	0.366029	0.218284	0.266427	both
		BSCL2	ENSG00000168000	protein_coding	129.086	0.302505	0.268505	-0.405204	0.141986	-0.707709	0.00220594	both
		PLA2G4C	ENSG00000105499	protein_coding	124.503	1.55526	3.45e-06	1.79947	3.18e-08	0.244214	0.446635	both
		SYT16	ENSG00000139973	protein_coding	101.421	0.180752	0.956241	-1.14722	0.641385	-1.32798	0.506757	both
		RASA4	ENSG00000105808	protein_coding	85.519	0.0904007	0.79156	0.0490434	0.9064	-0.0413573	0.905542	both
		SYT14	ENSG00000143469	protein_coding	77.6419	-0.779606	0.802095	-0.636277	0.852687	0	1	both
		PSD	ENSG00000059915	protein_coding	86.3859	0.602849	0.10688	0.220451	0.656327	-0.382398	0.298505	both
		TEC	ENSG00000135605	protein_coding	57.5016	0.158189	0.631298	-0.0732191	0.86146	-0.231408	0.399562	both
		AMPH	ENSG00000078053	protein_coding	47.4715	1.14397	0.688558	2.17947	0.347188	1.0355	0.651349	both
		PLCB2	ENSG00000137841	protein_coding	48.0468	-0.581944	0.11645	1.47969	3.05e-08	2.06164	1.5e-13	both
		UNC13A	ENSG00000130477	protein_coding	41.1966	0.452235	0.346975	-0.429252	0.415273	-0.881487	0.0298075	both
		NR5A2	ENSG00000116833	protein_coding	35.7635	-0.942612	0.414442	-0.786233	0.524846	0.15638	0.92887	both
		PACSIN1	ENSG00000124507	protein_coding	30.509	1.14397	0.689165	0	1	-0.818467	0.751485	both
		DYSF	ENSG00000135636	protein_coding	32.5416	-0.270941	0.84195	-3.01412	0.0687281	-2.74318	0.0811687	both
		PLA2G7	ENSG00000146070	protein_coding	27.9522	3.02064	0.104652	0	1	-2.69513	0.117063	both
		PLA2G10	ENSG00000069764	protein_coding	29.1924	1.64211	0.00253979	-1.60099	0.116181	-3.24311	4.43e-05	both
		PLA2G2A	ENSG00000188257	protein_coding	33.3789	-0.779597	0.802934	1.22284	0.649833	2.00244	0.331871	both
		RASAL1	ENSG00000111344	protein_coding	21.2719	-0.117994	0.898889	-0.839452	0.175411	-0.721458	0.208159	both
		SYT1	ENSG00000067715	protein_coding	19.5192	1.21934	0.094037	-0.47484	0.690777	-1.69418	0.0228653	both
		EPN3	ENSG00000049283	protein_coding	20.3696	1.52024	0.410612	0.927891	0.693319	-0.592349	0.719642	both
		SYTL3	ENSG00000164674	protein_coding	20.2964	-0.0188863	1	-0.569363	0.383024	-0.550477	0.341803	both
		SGIP1	ENSG00000118473	protein_coding	15.9093	-0.169434	0.802095	-0.330043		-0.160608	0.783365	both
		APOA4	ENSG00000110244	protein_coding	19.3249	0	1	1.28732	0.667188	1.10512	0.666355	both
		PTAFR	ENSG00000169403	protein_coding	15.3082	0.0699284	0.980376	-0.65683		-0.726758	0.560463	both
		PON1	ENSG00000005421	protein_coding	11.7476	-0.282642	0.802462	-1.80777		-1.52513	0.0897892	both
		PSD2	ENSG00000146005	protein_coding	8.31563	-1.67283	0.513492	1.65052		3.32335	0.0555037	both
GO:0090520	sphingolipid mediated signaling pathway
		SPHK1	ENSG00000176170	protein_coding	3232.7	-0.0736792	0.703451	0.879345	5.49e-13	0.953024	1.68e-15	both
		SMPD3	ENSG00000103056	protein_coding	184.68	0.478429	0.0226193	-0.583113	0.00709601	-1.06154	2.72e-08	both
GO:0106006	cytoskeletal protein-membrane anchor activity
		JUP	ENSG00000173801	protein_coding	3735.33	-0.249508	0.0678263	-0.155229	0.311617	0.0942795	0.518546	both
		EPB41L3	ENSG00000082397	protein_coding	1219.68	-0.163705	0.562571	0.0527506	0.888919	0.216455	0.374515	both
		SPTBN4	ENSG00000160460	protein_coding	224.779	0.0578918	0.979116	0.209327	0.868203	0.151435	0.89255	both
		SYN1	ENSG00000008056	protein_coding	18.3442	3.30208	0.000226315	0.334346	0.868993	-2.96773	0.00060509	both
GO:0045833	negative regulation of lipid metabolic process
		APOC1	ENSG00000130208	protein_coding	1807.38	0.629101	0.135381	0.160296	0.80544	-0.468805	0.254011	both
		APOC3	ENSG00000110245	protein_coding	1599.26	1.14396	0.688446	1.28729	0.650139	0.143329	0.978486	both
		CCDC3	ENSG00000151468	protein_coding	154.672	-0.235499	0.555285	0.4627	0.143199	0.698199	0.0158373	both
		APOC2	ENSG00000234906	protein_coding	84.4006	0	1	0	1	0	1	both
GO:0043232	intracellular non-membrane-bounded organelle
		FLNA	ENSG00000196924	protein_coding	52653	-0.01961	0.921837	-0.0309693	0.862511	-0.0113593	0.95627	both
		HNRNPA1	ENSG00000135486	protein_coding	34693.3	-0.186602	0.0698513	-0.313833	0.000732676	-0.127231	0.201748	both
		RPL18	ENSG00000063177	protein_coding	25298.7	-0.137035	0.435764	0.0904356	0.650139	0.22747	0.111312	both
		FUS	ENSG00000089280	protein_coding	12241.1	-0.227386	0.000555605	0.020695	0.855419	0.248081	6.93e-05	both
		FLNB	ENSG00000136068	protein_coding	10601.9	-0.15207	0.0203683	0.447277	1.49e-15	0.599347	3.85e-28	both
		CKAP5	ENSG00000175216	protein_coding	4415.91	-0.0897336	0.264942	-0.13572	0.0663415	-0.045986	0.571118	both
		VHL	ENSG00000134086	protein_coding	3754.82	-0.0361561	0.691347	0.3375	8.76e-09	0.373656	7.27e-11	both
		TARDBP	ENSG00000120948	protein_coding	3323.19	0.0250933	0.803669	0.486063	4.16e-17	0.46097	1.04e-15	both
		FMR1	ENSG00000102081	protein_coding	2675.93	0.0345054	0.861108	-0.146012	0.315147	-0.180518	0.142685	both
		ARID1B	ENSG00000049618	protein_coding	2613.67	0.278327	0.000569663	-0.190735	0.0287569	-0.469062	2.79e-10	both
		CLASP1	ENSG00000074054	protein_coding	2570.51	0.198475	0.0509979	0.0333043	0.835428	-0.165171	0.0868117	both
		EXOSC10	ENSG00000171824	protein_coding	2290.95	-0.137176	0.102004	-0.0820884	0.38884	0.0550872	0.537665	both
		INCENP	ENSG00000149503	protein_coding	1951.38	0.127622	0.165968	-0.385547	4.49e-07	-0.513168	2.01e-12	both
		BRCA1	ENSG00000012048	protein_coding	1868.43	-0.0373247	0.854551	-0.157185	0.293963	-0.11986	0.383565	both
		FLNC	ENSG00000128591	protein_coding	1452.38	-0.0528054	0.732599	0.648007	1.13e-11	0.700812	7.45e-14	both
		PTPRM	ENSG00000173482	protein_coding	1504.85	-0.31021	0.00269569	-0.114248	0.373677	0.195962	0.0587005	both
		CLASP2	ENSG00000163539	protein_coding	1407.42	0.0436536	0.813371	-0.104169	0.512169	-0.147823	0.247682	both
		BLM	ENSG00000197299	protein_coding	1166.71	0.200201	0.0304872	0.065008	0.595729	-0.135194	0.139165	both
		CDC14B	ENSG00000081377	protein_coding	923.578	0.141194	0.425847	1.08061	3.08e-20	0.939418	1.29e-15	both
		WRN	ENSG00000165392	protein_coding	726.851	-0.0525747	0.810632	0.458114	0.000988321	0.510689	0.000109691	both
		CDC14A	ENSG00000079335	protein_coding	216.278	0.381793	0.0116557	0.170981	0.35986	-0.210812	0.172407	both
		TOGARAM2	ENSG00000189350	protein_coding	88.3633	-0.266139	0.477359	0.196638	0.633456	0.462777	0.124657	both
GO:0045054	constitutive secretory pathway
		TMEM167A	ENSG00000174695	protein_coding	2496.93	-0.0252641	0.877231	0.30822	0.000971682	0.333484	0.000173789	both
		RAB11B	ENSG00000185236	protein_coding	1631.23	-0.280894	0.036054	-0.0868078	0.624747	0.194087	0.137784	both
		TRAPPC11	ENSG00000168538	protein_coding	576.986	-0.0108194	0.976318	0.10195	0.551923	0.11277	0.43318	both
		TMEM167B	ENSG00000215717	protein_coding	487.893	-0.00259391	1	0.168297	0.200993	0.170891	0.149095	both
		RAB3A	ENSG00000105649	protein_coding	144.293	-0.261454	0.199811	-0.138182	0.565417	0.123272	0.565183	both
GO:0006688	glycosphingolipid biosynthetic process
		TM9SF2	ENSG00000125304	protein_coding	2655.64	-0.292393	4.84e-05	-0.191614	0.0127933	0.10078	0.204003	both
		A4GALT	ENSG00000128274	protein_coding	394.727	-0.430379	0.00109801	-0.0172453	0.952178	0.413133	0.00110799	both
		B4GALT6	ENSG00000118276	protein_coding	333.735	-0.341014	0.261663	-0.56262	0.0492961	-0.221606	0.48592	both
		LARGE1	ENSG00000133424	protein_coding	317.838	0	1	1.28727	0.650139	1.10512	0.65095	both
		FUT4	ENSG00000196371	protein_coding	223.544	-0.132084	0.523386	0.407634	0.0112017	0.539718	0.000275743	both
		ST3GAL5	ENSG00000115525	protein_coding	139.484	-0.125336	0.750997	0.416694	0.151354	0.54203	0.0383243	both
		FUT6	ENSG00000156413	protein_coding	185.642	1.14396	0.688446	0	1	-0.818467	0.750792	both
		ST8SIA5	ENSG00000101638	protein_coding	58.9767	1.66424	0.0261792	-0.250775	0.878766	-1.91501	0.0165573	both
		A3GALT2	ENSG00000184389	protein_coding	48.9471	-0.244027	0.540301	0.240646	0.551923	0.484674	0.118837	both
		ST6GALNAC5	ENSG00000117069	protein_coding	14.7708	2.03199	0.386637	0		-1.70647	0.423944	both
GO:0030882	lipid antigen binding
		CD1D	ENSG00000158473	protein_coding	26.7273	0	1	0	1	0	1	both
GO:0008392	arachidonic acid epoxygenase activity
		CYP4F12	ENSG00000186204	protein_coding	437.626	-0.694998	0.234643	-0.886432	0.147681	-0.191434	0.810916	both
		CYP2S1	ENSG00000167600	protein_coding	160.008	-0.0873236	0.836287	-0.396119	0.203756	-0.308796	0.288236	both
		CYP2J2	ENSG00000134716	protein_coding	93.3301	-0.470484	0.556749	-0.246029	0.794739	0.224454	0.792198	both
		CYP4F2	ENSG00000186115	protein_coding	50.2502	0	1	0	1	0	1	both
		CYP2E1	ENSG00000130649	protein_coding	25.8458	-2.2442	0.280147	2.21451	0.0804764	4.45871	0.00215426	both
		CYP2A6	ENSG00000255974	protein_coding	20.3867	1.09647	0.232795	-2.09675	0.196421	-3.19321	0.0154013	both
		CYP2G1P	ENSG00000130612	transcribed_unprocessed_pseudogene	8.98561	0	1	3.97646		3.79427	0.0197243	both
		CYP2A7	ENSG00000198077	protein_coding	8.39276	0	1	3.5037		3.32151	0.0530167	both
GO:0046485	ether lipid metabolic process
		NCEH1	ENSG00000144959	protein_coding	750.971	-0.367838	0.00215008	0.0928327	0.565162	0.460671	3.6e-05	both
		PLAAT3	ENSG00000176485	protein_coding	233.297	-0.228528	0.159827	-0.101601	0.611799	0.126927	0.439997	both
		TMEM86B	ENSG00000180089	protein_coding	174.6	1.0123	0.00135043	0.0456381	0.951694	-0.966664	0.00194744	both
		LIPE	ENSG00000079435	protein_coding	125.126	-0.480259	0.11164	-0.18154	0.631822	0.298719	0.328809	both
GO:0019216	regulation of lipid metabolic process
		PSAP	ENSG00000197746	protein_coding	8549.63	-0.0465583	0.791487	-0.112012	0.443576	-0.065454	0.638059	both
		RNF213	ENSG00000173821	protein_coding	7154.43	0.0942565	0.338523	-0.0330455	0.798705	-0.127302	0.127869	both
		MACROH2A1	ENSG00000113648	protein_coding	4879.21	-0.352752	1.15e-08	0.0281248	0.790357	0.380877	2.79e-10	both
		EDF1	ENSG00000107223	protein_coding	4156.34	-0.322001	0.367019	0.0806805	0.873421	0.402681	0.185583	both
		ID2	ENSG00000115738	protein_coding	3116.76	1.73439	3.11e-88	-0.458132	0.000129997	-2.19253	3.13e-113	both
		ABCA7	ENSG00000064687	protein_coding	2604.91	0.0305266	0.85802	-0.591675	4.68e-10	-0.622202	2.18e-11	both
		FGFR4	ENSG00000160867	protein_coding	3079.14	0.0831209	0.745147	-0.0698193	0.804081	-0.15294	0.440917	both
		GOLM1	ENSG00000135052	protein_coding	2182.41	-0.0589889	0.618828	-0.0919582	0.399696	-0.0329693	0.76712	both
		IRS2	ENSG00000185950	protein_coding	2228.06	0.0160061	0.935597	-0.130314	0.267244	-0.146321	0.150083	both
		ADIPOR1	ENSG00000159346	protein_coding	2240.83	-0.186546	0.0473293	-0.083607	0.462731	0.102939	0.279404	both
		LSR	ENSG00000105699	protein_coding	2326.76	-0.219684	0.48085	0.0365772	0.940154	0.256262	0.345479	both
		CERS2	ENSG00000143418	protein_coding	2038.2	-0.147022	0.131449	0.0693504	0.553953	0.216372	0.0104658	both
		HNF4A	ENSG00000101076	protein_coding	1799.83	-1.67213	0.0217873	-0.614962	0.378507	1.05717	0.1848	both
		ZMPSTE24	ENSG00000084073	protein_coding	1305.83	-0.140765	0.122981	0.282149	0.000356892	0.422914	1.01e-08	both
		NR1D2	ENSG00000174738	protein_coding	1006.61	-0.185942	0.231173	-0.159993	0.328404	0.0259486	0.898211	both
		OPA3	ENSG00000125741	protein_coding	1007.98	0.0498531	0.639226	0.113713	0.204119	0.0638604	0.469884	both
		PPARD	ENSG00000112033	protein_coding	929.522	-0.0477077	0.813438	0.252347	0.0740883	0.300055	0.0188479	both
		PPARA	ENSG00000186951	protein_coding	901.479	0.324953	0.00105622	-0.41064	2.8e-05	-0.735593	4.37e-16	both
		SIRT6	ENSG00000077463	protein_coding	821.317	0.122147	0.56634	0.548944	0.000387206	0.426797	0.0051908	both
		NCOA2	ENSG00000140396	protein_coding	794.726	0.281015	0.0134698	-0.0729506	0.647068	-0.353965	0.00076195	both
		NR1D1	ENSG00000126368	protein_coding	885.509	-0.544986	3.01e-07	-0.332346	0.00353447	0.21264	0.0700324	both
		DNAJC15	ENSG00000120675	protein_coding	610.618	0.264641	0.0462392	0.0976825	0.565022	-0.166959	0.203586	both
		BBS4	ENSG00000140463	protein_coding	385.283	-0.0586681	0.730094	-0.212128	0.109051	-0.15346	0.228436	both
		PPARG	ENSG00000132170	protein_coding	454.506	-0.133883	0.534421	0.352524	0.0356835	0.486406	0.0018126	both
		LACTB	ENSG00000103642	protein_coding	420.901	-0.207784	0.219581	0.586186	1.6e-05	0.79397	1.07e-09	both
		GPS2	ENSG00000132522	protein_coding	254.27	0.145176	0.633725	0.193685	0.508369	0.0485083	0.880972	both
		ZFP69	ENSG00000187815	protein_coding	254.575	-0.29763	0.059231	0.218383	0.183843	0.516012	0.00016857	both
		PRKCE	ENSG00000171132	protein_coding	232.01	0.237265	0.234656	0.535118	0.00146156	0.297853	0.0817298	both
		PLPP1	ENSG00000067113	protein_coding	187.909	-0.290237	0.103372	-0.0423374	0.879912	0.2479	0.143766	both
		PLCG2	ENSG00000197943	protein_coding	132.289	0.0453725	0.957222	-0.0131812	1	-0.0585538	0.924912	both
		SERPINA3	ENSG00000196136	protein_coding	184.271	0	1	0	1	0	1	both
		BCL11B	ENSG00000127152	protein_coding	96.9996	0	1	0	1	0	1	both
		ANGPTL8	ENSG00000130173	protein_coding	111.842	-0.231432	0.769526	-1.80931	0.0212706	-1.57787	0.0401876	both
		TNFAIP8L3	ENSG00000183578	protein_coding	52.3875	-0.273269	0.589156	-0.0466924	0.954143	0.226577	0.631178	both
		CNR1	ENSG00000118432	protein_coding	40.1352	0.650134	0.0452292	-0.830742	0.0200119	-1.48088	1.49e-06	both
		TM6SF2	ENSG00000213996	protein_coding	39.2084	1.43045	0.05848	-0.772936	0.541721	-2.20338	0.00861543	both
		C1QTNF2	ENSG00000145861	protein_coding	14.5571	-0.272734	0.807001	-1.39408		-1.12134	0.205602	both
		RUBCNL	ENSG00000102445	protein_coding	8.84564	0	1	0		0	1	both
GO:0048280	vesicle fusion with Golgi apparatus
		SEC22B	ENSG00000265808	protein_coding	2179.93	-0.125859	0.111816	0.0233547	0.847879	0.149214	0.0349419	both
		YIPF4	ENSG00000119820	protein_coding	2287.05	-0.0958057	0.453233	0.051751	0.730001	0.147557	0.161521	both
		USO1	ENSG00000138768	protein_coding	1575.31	-0.13306	0.401176	-0.270102	0.0491107	-0.137042	0.32936	both
		YIPF5	ENSG00000145817	protein_coding	1033.46	-0.147756	0.14801	0.173267	0.0773777	0.321024	0.000149982	both
		STX5	ENSG00000162236	protein_coding	891.879	-0.031492	0.871917	-0.0607977	0.721296	-0.0293056	0.856653	both
		VTI1B	ENSG00000100568	protein_coding	736.105	-0.123269	0.384663	0.142552	0.305726	0.265821	0.0185134	both
		BET1	ENSG00000105829	protein_coding	644.602	-0.171218	0.3797	0.16866	0.394376	0.339879	0.0295812	both
		VTI1A	ENSG00000151532	protein_coding	650.672	-0.0578229	0.674089	0.00799538	0.976949	0.0658183	0.573979	both
GO:0005261	cation channel activity
		PIEZO1	ENSG00000103335	protein_coding	10555.3	-0.141128	0.213138	-0.100058	0.42093	0.0410692	0.744534	both
		PKD1	ENSG00000008710	protein_coding	7813.4	-0.120829	0.481673	-0.0317972	0.895081	0.0890321	0.577408	both
		TRPM7	ENSG00000092439	protein_coding	2172.78	0.0257287	0.92324	-0.123888	0.501479	-0.149617	0.326707	both
		PIEZO2	ENSG00000154864	protein_coding	1834.46	0.0287295	0.856748	-0.230415	0.0224686	-0.259144	0.00540085	both
		MCOLN3	ENSG00000055732	protein_coding	988.278	-0.102387	0.720682	0.123639	0.659134	0.226026	0.294243	both
		PKD2	ENSG00000118762	protein_coding	894.045	0.105	0.547969	-0.0671088	0.736011	-0.172109	0.222805	both
		ASIC1	ENSG00000110881	protein_coding	743.24	-0.049402	0.712258	-0.428414	1.77e-06	-0.379012	2.02e-05	both
		SCN9A	ENSG00000169432	protein_coding	736.646	0.0136618	1	-0.504104	0.248134	-0.517765	0.185952	both
		CACNA1H	ENSG00000196557	protein_coding	525.833	0.769861	0.441275	0.334746	0.812567	-0.435115	0.653084	both
		SCN1A	ENSG00000144285	protein_coding	720.803	0.0727725	0.932465	-1.37288	0.0273929	-1.44565	0.0129294	both
		TRPV1	ENSG00000196689	protein_coding	523.211	0.320881	0.0609604	0.136254	0.529821	-0.184626	0.286252	both
		TRPC1	ENSG00000144935	protein_coding	411.544	0.0323051	0.93024	-0.496189	0.0114379	-0.528494	0.00411866	both
		ASIC3	ENSG00000213199	protein_coding	353.701	0.414683	0.0490715	0.00851265	0.997335	-0.40617	0.0421387	both
		MCOLN1	ENSG00000090674	protein_coding	379.023	0.00585014	0.997126	0.0637489	0.715798	0.0578987	0.698447	both
		TRPM4	ENSG00000130529	protein_coding	322.052	0.278213	0.220659	-0.27094	0.275829	-0.549153	0.00546599	both
		CACNA1G	ENSG00000006283	protein_coding	292.672	0.26834	0.358432	-0.728973	0.0117611	-0.997313	0.000134242	both
		GRIN3B	ENSG00000116032	protein_coding	237.414	2.07928	3.09e-12	0.501647	0.249813	-1.57764	7.38e-08	both
		MCOLN2	ENSG00000153898	protein_coding	215.344	0.0863282	0.789603	0.241191	0.352244	0.154863	0.530126	both
		SCN8A	ENSG00000196876	protein_coding	195.093	-0.663264	0.616601	-1.83582	0.253505	-1.17256	0.478324	both
		CALHM2	ENSG00000138172	protein_coding	178.932	0.609479	0.00442532	0.497325	0.026794	-0.112154	0.659867	both
		NALCN	ENSG00000102452	protein_coding	112.999	-0.0255557	0.95237	0.258793	0.244132	0.284348	0.152235	both
		TRPV3	ENSG00000167723	protein_coding	109.019	0.82584	0.176298	0.817733	0.195316	-0.00810683	1	both
		GRIN2D	ENSG00000105464	protein_coding	106.01	-0.481924	0.0730236	-1.12088	1.07e-05	-0.638953	0.0193212	both
		TRPV2	ENSG00000187688	protein_coding	126.325	0.683867	0.415461	-0.439539	0.722977	-1.12341	0.174435	both
		GRIN2C	ENSG00000161509	protein_coding	86.4223	0.303802	0.52852	0.427333	0.349837	0.123531	0.795133	both
		PKD1L3	ENSG00000277481	protein_coding	106.376	4.85405	5.59e-05	2.79161	0.050948	-2.06244	0.000198079	both
		P2RX1	ENSG00000108405	protein_coding	96.6498	0.355521	0.368842	0.39694	0.318013	0.0414189	0.941319	both
		SCN5A	ENSG00000183873	protein_coding	58.1692	0.23127	0.826394	-0.549415	0.593553	-0.780685	0.336915	both
		TRPM2	ENSG00000142185	protein_coding	57.3126	-0.133588	0.761306	0.453643	0.172715	0.587231	0.0435728	both
		TRPV4	ENSG00000111199	protein_coding	50.7256	-1.04417	0.504846	-0.48323	0.78062	0.560943	0.745324	both
		TRPM3	ENSG00000083067	protein_coding	44.8136	-0.112374	0.803705	-0.459081	0.181054	-0.346706	0.284395	both
		CACNA1B	ENSG00000148408	protein_coding	37.2797	-0.799968	0.649411	1.33959	0.214855	2.13956	0.0658438	both
		SCN2A	ENSG00000136531	protein_coding	36.6059	-0.487709	0.673458	0.202798	0.879414	0.690507	0.461528	both
		SCN11A	ENSG00000168356	protein_coding	25.7632	-2.24658	0.148475	-2.10142	0.186251	0.145157	0.97299	both
		CACNA1A	ENSG00000141837	protein_coding	23.8037	-0.482152	0.487456	-0.365661	0.633227	0.116491	0.889376	both
		CALHM6	ENSG00000188820	protein_coding	19.2083	0.0732801	0.909722	0.299797	0.526637	0.226516	0.596317	both
		CACNA1I	ENSG00000100346	protein_coding	16.7396	-0.126753	0.935418	-0.373296		-0.246543	0.82977	both
		CALHM5	ENSG00000178033	protein_coding	15.1955	1.14399	0.689737	2.17858		1.03459	0.653731	both
		TRPM5	ENSG00000070985	protein_coding	12.4577	3.12077	0.00933974	-0.2574		-3.37817	0.010603	both
		SCN4A	ENSG00000007314	protein_coding	14.7914	-1.93995	0.141805	-1.18863		0.751317	0.635895	both
		GRIN2A	ENSG00000183454	protein_coding	9.16118	3.40274	0.0661426	0		-3.07723	0.0734816	both
GO:0051978	lysophospholipid:sodium symporter activity
		MFSD2A	ENSG00000168389	protein_coding	122.281	0.84616	0.000579122	1.05896	6.57e-06	0.212797	0.422695	both
GO:0032991	protein-containing complex
		ACTB	ENSG00000075624	protein_coding	66967.3	-0.397976	5.81e-09	0.11801	0.164802	0.515985	4.26e-15	both
		ALB	ENSG00000163631	protein_coding	88607.3	-4.38435	1.69e-09	0.411768	0.137693	4.79612	1.33e-11	both
		HSP90AB1	ENSG00000096384	protein_coding	64501.6	0.56701	1.53e-24	0.665829	1.49e-33	0.0988185	0.128999	both
		HSP90AA1	ENSG00000080824	protein_coding	55006.7	1.35013	7e-76	2.2699	6.84e-215	0.919767	2.69e-35	both
		HSPD1	ENSG00000144381	protein_coding	54932.5	0.635315	5.44e-25	0.967554	1.04e-57	0.332239	2.01e-07	both
		HSPA1A	ENSG00000204389	protein_coding	55720.2	4.56368	0	1.044	9.31e-21	-3.51969	2.36e-250	both
		RPL3	ENSG00000100316	protein_coding	43581.5	-0.213286	0.0432733	-0.179597	0.101201	0.0336891	0.794419	both
		HSPA5	ENSG00000044574	protein_coding	33916.9	0.00580198	0.971477	0.732617	7.62e-47	0.726815	1.75e-46	both
		RPL10	ENSG00000147403	protein_coding	31162.9	-0.267237	0.0428644	-0.0899766	0.59882	0.177261	0.168399	both
		HSPA1B	ENSG00000204388	protein_coding	31405.9	4.92877	0	1.09114	3.42e-25	-3.83763	0	both
		RPL5	ENSG00000122406	protein_coding	27408.9	-0.276892	0.0250819	-0.0767372	0.647843	0.200155	0.0943806	both
		NPM1	ENSG00000181163	protein_coding	26107.6	-0.198159	0.156582	-0.133447	0.388958	0.0647127	0.668845	both
		HSP90B1	ENSG00000166598	protein_coding	26590.3	-0.00919775	0.957408	0.147589	0.0636714	0.156787	0.0306573	both
		RPL23	ENSG00000125691	protein_coding	26370.2	-0.169624	0.179172	-0.0920053	0.534334	0.0776191	0.55096	both
		CANX	ENSG00000127022	protein_coding	22878.3	-0.132421	0.247671	-0.047528	0.745789	0.0848931	0.439998	both
		C3	ENSG00000125730	protein_coding	28897	-0.016007	0.897761	-0.249464	0.000281119	-0.233457	0.000474847	both
		HSPH1	ENSG00000120694	protein_coding	25601.3	3.10998	0	2.43972	1.37e-210	-0.670254	1.31e-16	both
		MYH9	ENSG00000100345	protein_coding	20922.9	-0.148507	0.0785128	0.133841	0.121864	0.282347	8.55e-05	both
		PPIA	ENSG00000196262	protein_coding	20399.2	-0.25024	0.0116572	-0.134897	0.233235	0.115343	0.261935	both
		RPS7	ENSG00000171863	protein_coding	23067.6	-0.237781	0.0474556	-0.0657007	0.685646	0.17208	0.13626	both
		P4HB	ENSG00000185624	protein_coding	21691.6	-0.0290105	0.768593	-0.0907286	0.240235	-0.0617181	0.397202	both
		HNRNPU	ENSG00000153187	protein_coding	17871.9	-0.0600392	0.474697	0.0926383	0.232179	0.152677	0.0175041	both
		RBM39	ENSG00000131051	protein_coding	21244.5	-0.2798	0.00868682	-0.195798	0.0859778	0.0840022	0.480507	both
		RPL11	ENSG00000142676	protein_coding	17677.5	-0.134501	0.442182	0.0928125	0.637374	0.227313	0.108863	both
		LENG8	ENSG00000167615	protein_coding	15853.4	-0.152316	0.221484	0.0591093	0.707563	0.211425	0.0477404	both
		ATF4	ENSG00000128272	protein_coding	15433	-0.125282	0.260896	-0.0771023	0.544022	0.0481793	0.678257	both
		CLU	ENSG00000120885	protein_coding	16037.9	0.215991	0.00471432	0.458405	1.96e-11	0.242414	0.000640883	both
		TUBB	ENSG00000196230	protein_coding	14165.9	-0.247265	0.000282817	0.0935298	0.260815	0.340795	7.18e-08	both
		HNRNPC	ENSG00000092199	protein_coding	15396.1	-0.19083	0.00951086	0.0796012	0.372516	0.270431	4.69e-05	both
		CALR	ENSG00000179218	protein_coding	14664	-0.0523379	0.719816	-0.0583914	0.691655	-0.00605344	0.984463	both
		ACTN4	ENSG00000130402	protein_coding	13469.4	-0.0777412	0.331665	0.420765	1.86e-12	0.498506	1.17e-17	both
		SET	ENSG00000119335	protein_coding	12011.8	-0.191886	0.00958756	-0.0119737	0.935277	0.179912	0.00992043	both
		PRKDC	ENSG00000253729	protein_coding	11414.8	-0.0902589	0.489124	-0.1138	0.368888	-0.0235414	0.871549	both
		TRIM28	ENSG00000130726	protein_coding	11567.9	-0.00857755	0.973992	-0.152434	0.142342	-0.143856	0.127889	both
		FKBP4	ENSG00000004478	protein_coding	11400.6	1.55019	4.75e-122	1.37006	1.2e-94	-0.180138	0.0172121	both
		ATP1A1	ENSG00000163399	protein_coding	11801.4	-0.150488	0.0338411	-0.0225331	0.843226	0.127955	0.0565342	both
		APP	ENSG00000142192	protein_coding	9904.41	-0.0839526	0.296041	0.0674883	0.431105	0.151441	0.0213617	both
		ARF1	ENSG00000143761	protein_coding	10191.7	-0.196447	0.0228084	0.184506	0.0337723	0.380953	3.97e-07	both
		SPTBN1	ENSG00000115306	protein_coding	11244.6	-0.0541236	0.617407	0.0316433	0.802666	0.0857669	0.320521	both
		KPNB1	ENSG00000108424	protein_coding	9923.39	-0.0683597	0.381167	-0.0494444	0.565417	0.0189153	0.825008	both
		OGT	ENSG00000147162	protein_coding	10477.3	-0.359272	0.000420195	0.176597	0.129532	0.535869	1.13e-08	both
		STIP1	ENSG00000168439	protein_coding	9969.45	0.673788	1.68e-31	0.864647	1.36e-51	0.190859	0.00247719	both
		B4GALT1	ENSG00000086062	protein_coding	8366.06	-0.277534	1.47e-07	-0.0982212	0.122502	0.179313	0.00084866	both
		RAN	ENSG00000132341	protein_coding	8684.55	-0.215122	0.0118954	-0.0974025	0.339888	0.117719	0.172625	both
		TOP2A	ENSG00000131747	protein_coding	7671.39	-0.158631	0.0698562	-0.368714	1.05e-06	-0.210083	0.00692898	both
		EIF3A	ENSG00000107581	protein_coding	8241	0.00751363	0.974693	-0.102854	0.31982	-0.110368	0.216677	both
		XRCC6	ENSG00000196419	protein_coding	7817	-0.115883	0.100953	0.0666424	0.409237	0.182525	0.0027946	both
		WNK1	ENSG00000060237	protein_coding	7482.91	0.0442023	0.734529	-0.128333	0.219323	-0.172536	0.0528329	both
		PTGES3	ENSG00000110958	protein_coding	7821.37	0.214882	0.0189412	0.397008	1.38e-06	0.182127	0.0358012	both
		CPS1	ENSG00000021826	protein_coding	7006.04	-0.218631	0.021342	-0.789632	8.17e-23	-0.571002	1.88e-12	both
		CLTC	ENSG00000141367	protein_coding	7454.36	-0.0962107	0.375541	0.30805	0.000317866	0.404261	4.77e-07	both
		XRCC5	ENSG00000079246	protein_coding	7314.58	-0.191178	0.0103554	0.0866654	0.328826	0.277843	3.42e-05	both
		GLUL	ENSG00000135821	protein_coding	7810.9	0.257877	1.28e-05	0.0256579	0.796633	-0.232219	6.22e-05	both
		CBX5	ENSG00000094916	protein_coding	6617.47	0.367144	3.54e-10	-0.703508	1.19e-35	-1.07065	8.12e-84	both
		SREBF1	ENSG00000072310	protein_coding	6852.35	-0.118895	0.492198	-0.505124	9.9e-05	-0.386229	0.00269649	both
		AKT2	ENSG00000105221	protein_coding	6544.34	-0.0616697	0.667964	-0.174187	0.127534	-0.112517	0.309989	both
		VCP	ENSG00000165280	protein_coding	6962.34	-0.0801037	0.203558	0.25194	7.4e-07	0.332044	9.44e-12	both
		XPO1	ENSG00000082898	protein_coding	6713.82	-0.00895339	0.980426	-0.133139	0.355472	-0.124186	0.328411	both
		EIF3E	ENSG00000104408	protein_coding	7363.01	-0.211852	0.146762	0.052644	0.798174	0.264496	0.0391605	both
		MYC	ENSG00000136997	protein_coding	6488.96	-0.313563	2.33e-05	-0.0616407	0.555306	0.251922	0.000565092	both
		NASP	ENSG00000132780	protein_coding	6236.61	-0.164621	0.0224226	-0.134003	0.0746525	0.030618	0.728034	both
		DAZAP1	ENSG00000071626	protein_coding	6361.39	0.0189746	0.885579	-0.00618791	0.977182	-0.0251625	0.801301	both
		IRAK1	ENSG00000184216	protein_coding	5983.32	-0.263031	0.00924819	0.109327	0.372574	0.372358	4.46e-05	both
		CTNNB1	ENSG00000168036	protein_coding	6082.62	-0.121884	0.156764	0.0341211	0.772447	0.156005	0.0383635	both
		RBMX	ENSG00000147274	protein_coding	5923.29	-0.23767	0.0107989	-0.299817	0.000735991	-0.0621466	0.562731	both
		SRRT	ENSG00000087087	protein_coding	6137.86	0.128535	0.113743	0.209393	0.00438408	0.0808588	0.308296	both
		EZR	ENSG00000092820	protein_coding	5727.78	-0.0661382	0.297876	0.173422	0.000881156	0.239561	7.94e-07	both
		PARP1	ENSG00000143799	protein_coding	5374.73	-0.174257	0.019433	-0.00652483	0.972517	0.167733	0.0162291	both
		DDB1	ENSG00000167986	protein_coding	5682.6	-0.0858687	0.242413	0.0120809	0.920475	0.0979497	0.129043	both
		FKBP8	ENSG00000105701	protein_coding	5398.34	-0.25437	0.239859	-0.140678	0.576745	0.113692	0.61072	both
		GIGYF1	ENSG00000146830	protein_coding	5603.28	0.111213	0.517026	-0.00456712	1	-0.115781	0.437438	both
		CALM2	ENSG00000143933	protein_coding	5478.92	-0.0756225	0.554574	0.139973	0.214632	0.215595	0.0229833	both
		MDM2	ENSG00000135679	protein_coding	5868.24	0.421845	0.000110469	-0.0759013	0.638571	-0.497747	1.61e-06	both
		H3-3A	ENSG00000163041	protein_coding	5201.68	-0.406142	1.19e-06	-0.260914	0.00345163	0.145229	0.112178	both
		EPS8L2	ENSG00000177106	protein_coding	6095.21	-0.130977	0.458868	-0.0739239	0.719817	0.0570534	0.751345	both
		CALM3	ENSG00000160014	protein_coding	5103.79	-0.218714	0.020527	-0.350854	5.3e-05	-0.132141	0.162842	both
		RBBP4	ENSG00000162521	protein_coding	5142.06	-0.0132847	0.905376	0.0771049	0.309869	0.0903895	0.16369	both
		SMARCA4	ENSG00000127616	protein_coding	4966.44	-0.0162634	0.937193	0.0789177	0.568429	0.0951811	0.402076	both
		JUND	ENSG00000130522	protein_coding	5509.65	0.184024	0.41384	-0.245705	0.254261	-0.429729	0.0148411	both
		SLC7A1	ENSG00000139514	protein_coding	5025.88	-0.115943	0.198797	0.0214032	0.875304	0.137347	0.083145	both
		CDKN2A	ENSG00000147889	protein_coding	4599.66	-0.134237	0.509541	0.0949303	0.674134	0.229167	0.161097	both
		HCFC1	ENSG00000172534	protein_coding	4811.96	-0.0162951	0.927572	-0.0258415	0.870987	-0.00954644	0.959138	both
		YWHAQ	ENSG00000134308	protein_coding	4652.46	-0.279121	0.007946	0.0823278	0.551923	0.361449	0.000164142	both
		GDI1	ENSG00000203879	protein_coding	4488.76	0.135876	0.122784	-0.0473031	0.67825	-0.183179	0.0179646	both
		PHB2	ENSG00000215021	protein_coding	4749.91	-0.151072	0.151886	0.0673148	0.602152	0.218387	0.0163762	both
		KHDRBS1	ENSG00000121774	protein_coding	4596.25	-0.133973	0.167607	-0.2278	0.00899242	-0.0938266	0.313935	both
		SOD1	ENSG00000142168	protein_coding	4758.55	0.00283057	1	0.283333	0.0244304	0.280502	0.0170508	both
		CRTAP	ENSG00000170275	protein_coding	4454.68	-0.184278	0.0498082	-0.130924	0.197447	0.0533548	0.615872	both
		STT3B	ENSG00000163527	protein_coding	4709.02	-0.220543	0.0423961	-0.352251	0.000390527	-0.131707	0.22316	both
		DHX9	ENSG00000135829	protein_coding	4527.51	-0.0803178	0.289527	0.104645	0.145145	0.184963	0.00229546	both
		DOT1L	ENSG00000104885	protein_coding	4674.86	-0.0333284	0.881284	0.0146012	0.961575	0.0479296	0.772444	both
		CKAP5	ENSG00000175216	protein_coding	4415.91	-0.0897336	0.264942	-0.13572	0.0663415	-0.045986	0.571118	both
		OXA1L	ENSG00000155463	protein_coding	5186.41	-0.234446	0.00174329	0.000748934	1	0.235195	0.000994746	both
		STRN4	ENSG00000090372	protein_coding	4519.67	0.0261183	0.892288	-0.0241715	0.904881	-0.0502899	0.717595	both
		EP300	ENSG00000100393	protein_coding	4473.35	0.295602	0.000398229	-0.155415	0.101693	-0.451016	5.05e-09	both
		TRA2B	ENSG00000136527	protein_coding	4665.85	0.21004	0.0346921	-0.26667	0.00504985	-0.47671	2.31e-08	both
		UGGT1	ENSG00000136731	protein_coding	4597.13	-0.0147372	0.891286	-0.237941	5.66e-05	-0.223204	0.000107574	both
		NUMA1	ENSG00000137497	protein_coding	4313.19	-0.204423	0.00270373	-0.264396	4.82e-05	-0.0599731	0.43613	both
		HMGB2	ENSG00000164104	protein_coding	4126.59	-0.147446	0.186658	-0.524243	5.59e-09	-0.376798	3.28e-05	both
		ITPR1	ENSG00000150995	protein_coding	4186.55	-0.0700242	0.588728	-0.187998	0.0727157	-0.117974	0.250522	both
		SKI	ENSG00000157933	protein_coding	4499.16	-0.0880415	0.399319	0.145213	0.123526	0.233254	0.00391045	both
		USP7	ENSG00000187555	protein_coding	4761.96	-0.0652274	0.460112	0.0560307	0.550249	0.121258	0.0863664	both
		PKN1	ENSG00000123143	protein_coding	4174.71	-0.186407	0.0826655	-0.296331	0.00250526	-0.109924	0.303276	both
		VCL	ENSG00000035403	protein_coding	3982.35	-0.0672828	0.650651	0.265705	0.0154799	0.332988	0.000937308	both
		QARS1	ENSG00000172053	protein_coding	4349.2	-0.0888977	0.44304	-0.252444	0.00692217	-0.163546	0.0795081	both
		ABL1	ENSG00000097007	protein_coding	4069.87	-0.204825	0.00262405	-0.215689	0.00132886	-0.0108643	0.921808	both
		HDAC2	ENSG00000196591	protein_coding	3977.48	-0.244772	0.0253106	0.0670636	0.650139	0.311836	0.0016866	both
		GPS1	ENSG00000169727	protein_coding	4052.67	-0.210805	0.117611	0.0636437	0.721296	0.274449	0.0205697	both
		CRKL	ENSG00000099942	protein_coding	3845.54	0.249629	1.13e-07	-0.0510772	0.438999	-0.300707	6.37e-11	both
		RBBP6	ENSG00000122257	protein_coding	4160.05	0.117055	0.101392	-0.177842	0.00725879	-0.294897	7.54e-07	both
		PSMD3	ENSG00000108344	protein_coding	3933.22	-0.146998	0.325024	0.293367	0.0227815	0.440365	0.000134037	both
		CIC	ENSG00000079432	protein_coding	3790.3	-0.122953	0.49987	-0.408391	0.00418108	-0.285438	0.042966	both
		DNM2	ENSG00000079805	protein_coding	3810.4	-0.188648	0.226928	-0.262907	0.071822	-0.0742585	0.651325	both
		TCF3	ENSG00000071564	protein_coding	3831.07	-0.0345746	0.814865	0.000510523	1	0.0350852	0.774663	both
		GPX4	ENSG00000167468	protein_coding	4082.3	-0.308891	0.0278194	-0.141508	0.399457	0.167383	0.239654	both
		PPIB	ENSG00000166794	protein_coding	4090.91	-0.169568	0.0453164	0.19061	0.0203851	0.360178	6.45e-07	both
		PRKAR1A	ENSG00000108946	protein_coding	3757.68	-0.182703	0.0325201	-0.272087	0.000606737	-0.0893842	0.312053	both
		XPO6	ENSG00000169180	protein_coding	3814.09	-0.148513	0.031486	0.271703	1.06e-05	0.420216	5.08e-13	both
		CAVIN1	ENSG00000177469	protein_coding	3581.05	-0.0312931	0.777422	0.492762	3.82e-14	0.524055	2.86e-16	both
		PTPN11	ENSG00000179295	protein_coding	3603.22	-0.160135	0.213122	-0.23704	0.0455421	-0.0769045	0.55863	both
		SMARCC1	ENSG00000173473	protein_coding	3592.6	0.0263294	0.847489	0.106278	0.298923	0.0799482	0.395186	both
		SOX9	ENSG00000125398	protein_coding	4298.68	0.321192	6.48e-05	-0.152054	0.11226	-0.473245	6.7e-10	both
		COL6A1	ENSG00000142156	protein_coding	3613.42	0.0395121	0.885697	-0.0503068	0.85339	-0.0898189	0.65095	both
		MTA2	ENSG00000149480	protein_coding	3663.59	0.226938	6.56e-05	0.0493027	0.536767	-0.177635	0.00163611	both
		NCLN	ENSG00000125912	protein_coding	3677.7	-0.0880292	0.628417	0.181754	0.244456	0.269783	0.039215	both
		UBR5	ENSG00000104517	protein_coding	3645.34	-0.0720199	0.693747	-0.148344	0.352657	-0.0763238	0.626545	both
		WASF2	ENSG00000158195	protein_coding	3457.51	-0.163814	0.0312016	-0.0244639	0.84124	0.13935	0.0534547	both
		SNU13	ENSG00000100138	protein_coding	3654.3	-0.185096	0.0417603	0.264695	0.00168179	0.449791	4.94e-09	both
		POLRMT	ENSG00000099821	protein_coding	3552.86	0.039129	0.847448	0.408594	0.000904379	0.369465	0.00191873	both
		DCAF7	ENSG00000136485	protein_coding	3320.08	0.187115	0.0031545	-0.000358631	1	-0.187474	0.00193056	both
		CHD8	ENSG00000100888	protein_coding	3563.78	0.0221145	0.828606	0.0430021	0.641039	0.0208876	0.808533	both
		SMAD2	ENSG00000175387	protein_coding	3271.28	0.135451	0.146442	-0.0147324	0.929082	-0.150183	0.0717702	both
		HIF1A	ENSG00000100644	protein_coding	3329.03	-0.218892	0.096725	0.0719162	0.674286	0.290809	0.0122216	both
		CALM1	ENSG00000198668	protein_coding	3292.99	-0.0680243	0.491933	-0.177144	0.0292177	-0.10912	0.177003	both
		KDM1A	ENSG00000004487	protein_coding	3316.56	-0.0985767	0.157103	0.096778	0.168517	0.195355	0.000807417	both
		HDAC1	ENSG00000116478	protein_coding	3332.21	-0.0138615	0.899523	-0.175717	0.00517533	-0.161856	0.00736437	both
		EMC1	ENSG00000127463	protein_coding	3277.35	-0.123867	0.0391527	-0.218654	5.66e-05	-0.0947877	0.102824	both
		EGFR	ENSG00000146648	protein_coding	3220.32	-0.20398	0.00684647	0.517088	3.96e-15	0.721068	1.73e-29	both
		PPP1CC	ENSG00000186298	protein_coding	3367.69	-0.270427	0.023042	-0.203753	0.107258	0.0666743	0.630706	both
		GRB10	ENSG00000106070	protein_coding	3055.84	-0.26229	6.16e-06	-0.0764152	0.303703	0.185875	0.00146004	both
		EIF3M	ENSG00000149100	protein_coding	3338.53	-0.264642	0.0352899	0.304333	0.0121347	0.568975	1.25e-07	both
		CDKN1A	ENSG00000124762	protein_coding	3269.19	0.48321	8.21e-09	-0.620805	5.85e-13	-1.10401	1.16e-41	both
		PSMD11	ENSG00000108671	protein_coding	3133.97	0.085952	0.268333	0.276361	7.88e-06	0.190409	0.00230766	both
		UTRN	ENSG00000152818	protein_coding	3451.61	-0.0170784	0.940045	0.0138193	0.954143	0.0308978	0.838826	both
		ZNF703	ENSG00000183779	protein_coding	2868.06	-0.0028149	1	-0.267835	0.087777	-0.26502	0.0650312	both
		SMAD3	ENSG00000166949	protein_coding	3190.87	0.0973943	0.122671	0.400756	1.76e-15	0.303361	2.28e-09	both
		NR3C1	ENSG00000113580	protein_coding	2927.82	0.0252656	0.84371	-0.184386	0.0274461	-0.209651	0.00633798	both
		GGA1	ENSG00000100083	protein_coding	3080.41	0.0460597	0.757996	-0.180308	0.107361	-0.226367	0.0218926	both
		EIF3K	ENSG00000178982	protein_coding	2802.05	-0.254653	0.0049347	-0.0331871	0.820834	0.221466	0.0108401	both
		MCM3AP	ENSG00000160294	protein_coding	2880.12	-0.01596	0.914844	0.201721	0.0154386	0.217681	0.00512287	both
		NPR3	ENSG00000113389	protein_coding	2804.17	-0.127999	0.137845	0.339505	2.35e-06	0.467505	8.29e-12	both
		LSM4	ENSG00000130520	protein_coding	2782.99	-0.309978	0.0525184	0.151993	0.421155	0.461971	0.00104453	both
		MBD3	ENSG00000071655	protein_coding	2835.46	0.133077	0.577911	-0.162088	0.489796	-0.295165	0.105343	both
		SCAP	ENSG00000114650	protein_coding	3038.86	-0.104262	0.339299	-0.214734	0.0225547	-0.110472	0.253153	both
		SMARCC2	ENSG00000139613	protein_coding	2705.8	-0.148021	0.0374886	-0.28674	6.83e-06	-0.138719	0.0395028	both
		PCID2	ENSG00000126226	protein_coding	2962.96	0.103869	0.279024	0.327748	1.9e-05	0.223879	0.00377288	both
		PRKAA1	ENSG00000132356	protein_coding	2867.87	-0.209279	0.259143	0.158078	0.430094	0.367357	0.0164798	both
		ARHGEF2	ENSG00000116584	protein_coding	2843.93	0.0522477	0.573006	-0.30581	3.58e-06	-0.358057	1.67e-08	both
		ZC3H18	ENSG00000158545	protein_coding	3005.26	0.0794316	0.468093	0.0800937	0.476589	0.000662122	1	both
		PCM1	ENSG00000078674	protein_coding	2901.54	-0.0891896	0.557049	-0.333093	0.00390803	-0.243904	0.0318548	both
		CXCR4	ENSG00000121966	protein_coding	2604.17	-0.565217	4.38e-36	-0.173242	0.000645744	0.391975	2.31e-17	both
		AKT1	ENSG00000142208	protein_coding	2726.97	-0.0209317	0.900337	-0.178525	0.0842788	-0.157593	0.101641	both
		PRDX3	ENSG00000165672	protein_coding	2868.47	-0.237566	0.027114	-0.0399373	0.809232	0.197628	0.0537197	both
		RAD23A	ENSG00000179262	protein_coding	2691.05	-0.302736	0.000950597	-0.187716	0.0605428	0.115019	0.24615	both
		ID2	ENSG00000115738	protein_coding	3116.76	1.73439	3.11e-88	-0.458132	0.000129997	-2.19253	3.13e-113	both
		SPATS2L	ENSG00000196141	protein_coding	3239.84	-0.043741	0.768311	0.128448	0.277114	0.172189	0.0842356	both
		CEP250	ENSG00000126001	protein_coding	2780.72	-0.129398	0.0689771	-0.2222	0.000574637	-0.092802	0.181681	both
		SNX1	ENSG00000028528	protein_coding	2766.86	0.0723335	0.419216	-0.0326692	0.769227	-0.105003	0.16073	both
		NCSTN	ENSG00000162736	protein_coding	2699.6	-0.171784	0.000383276	-0.230093	7.29e-07	-0.0583085	0.279914	both
		HTT	ENSG00000197386	protein_coding	2703.65	0.0192225	0.860296	-0.0568029	0.518176	-0.0760254	0.287421	both
		POLG	ENSG00000140521	protein_coding	2586.15	0.137009	0.219596	0.0898193	0.474301	-0.0471893	0.693714	both
		IFITM3	ENSG00000142089	protein_coding	2935.62	-0.172816	0.263009	0.0696754	0.717595	0.242492	0.0644464	both
		EIF3L	ENSG00000100129	protein_coding	2578.15	-0.187269	0.239577	-0.072035	0.719667	0.115234	0.455144	both
		ARID1B	ENSG00000049618	protein_coding	2613.67	0.278327	0.000569663	-0.190735	0.0287569	-0.469062	2.79e-10	both
		TJP1	ENSG00000104067	protein_coding	2647.09	-0.043578	0.76014	0.116799	0.315813	0.160377	0.0988816	both
		DAZAP2	ENSG00000183283	protein_coding	2622.17	-0.25983	0.00364074	0.389583	2.45e-06	0.649414	7.77e-17	both
		UBQLN1	ENSG00000135018	protein_coding	2729.04	-0.117734	0.253396	0.0889847	0.423555	0.206718	0.0155294	both
		TRMT112	ENSG00000173113	protein_coding	2785.95	-0.15894	0.636664	0.343445	0.22948	0.502385	0.036729	both
		TES	ENSG00000135269	protein_coding	2456.54	-0.0169397	0.930039	0.167921	0.126028	0.184861	0.0596432	both
		RBM10	ENSG00000182872	protein_coding	2527.94	0.0161351	0.94446	-0.0197453	0.926916	-0.0358803	0.803079	both
		DCTN1	ENSG00000204843	protein_coding	2522.75	-0.0307904	0.896055	-0.114952	0.516255	-0.0841614	0.599359	both
		RCC1	ENSG00000180198	protein_coding	2571.72	0.0837779	0.40939	0.255644	0.00158065	0.171866	0.0331519	both
		STK11	ENSG00000118046	protein_coding	2509.41	-0.56864	0.0113649	0.366221	0.127449	0.934861	2.68e-06	both
		GRB2	ENSG00000177885	protein_coding	2622.37	-0.031058	0.79154	0.153247	0.0617424	0.184305	0.0128079	both
		FABP1	ENSG00000163586	protein_coding	3183.66	-2.66403	0.172601	0.920148	0.575732	3.58418	0.0260926	both
		RAPGEF1	ENSG00000107263	protein_coding	2462.25	-0.015374	0.896135	0.413969	4.33e-12	0.429343	3.29e-13	both
		RBM17	ENSG00000134453	protein_coding	2418.96	-0.00487532	0.989083	0.124047	0.157223	0.128922	0.101757	both
		COPS2	ENSG00000166200	protein_coding	2473.54	-0.297948	0.0148634	0.13318	0.361509	0.431127	8.36e-05	both
		DNM1L	ENSG00000087470	protein_coding	2367.6	-0.15684	0.368842	0.0102781	0.982571	0.167118	0.274476	both
		IRS2	ENSG00000185950	protein_coding	2228.06	0.0160061	0.935597	-0.130314	0.267244	-0.146321	0.150083	both
		WARS1	ENSG00000140105	protein_coding	2390.16	-0.349471	1.11e-07	0.0892316	0.296011	0.438703	4.49e-12	both
		RAB11A	ENSG00000103769	protein_coding	2246.09	-0.161774	0.110989	0.058542	0.650425	0.220316	0.0134972	both
		STK4	ENSG00000101109	protein_coding	2421.34	0.0407554	0.864192	0.180513	0.293632	0.139757	0.373792	both
		MYO1E	ENSG00000157483	protein_coding	2295.24	-0.136654	0.0147315	0.334416	5.04e-12	0.471069	1.39e-23	both
		BCR	ENSG00000186716	protein_coding	2300.03	-0.115527	0.186824	0.327203	4.7e-06	0.44273	8.62e-11	both
		SMARCB1	ENSG00000099956	protein_coding	2275.77	-0.109843	0.483164	-0.235122	0.0794912	-0.125279	0.35432	both
		RNF40	ENSG00000103549	protein_coding	2298.81	-0.105303	0.396092	0.0706758	0.613061	0.175978	0.0828118	both
		PPP5C	ENSG00000011485	protein_coding	2129.4	-0.147986	0.0581038	-0.0131305	0.926525	0.134855	0.0658787	both
		AXIN1	ENSG00000103126	protein_coding	2343.02	-0.0760301	0.629358	0.238098	0.0516796	0.314128	0.00416056	both
		EXOSC2	ENSG00000130713	protein_coding	2159.26	-0.104828	0.18742	0.188163	0.00725879	0.292991	4.23e-06	both
		DFFA	ENSG00000160049	protein_coding	2184.34	-0.0600834	0.47006	0.116279	0.109847	0.176363	0.00515051	both
		KMT2E	ENSG00000005483	protein_coding	2263.42	0.292164	0.00282483	-0.205531	0.0508409	-0.497694	1.95e-08	both
		CRK	ENSG00000167193	protein_coding	2239.22	0.043342	0.780929	0.0363353	0.831322	-0.00700665	0.978737	both
		TSC1	ENSG00000165699	protein_coding	2290.26	0.385704	0.000406364	-0.162589	0.215902	-0.548293	6.83e-08	both
		PKN2	ENSG00000065243	protein_coding	2225.06	-0.0839539	0.642344	-0.116818	0.496159	-0.032864	0.85752	both
		HDAC6	ENSG00000094631	protein_coding	2241.93	-0.034654	0.756302	-0.645325	9.19e-21	-0.610671	9.27e-19	both
		CDC20	ENSG00000117399	protein_coding	2049.73	-0.227896	0.0796752	0.127782	0.392104	0.355678	0.00167086	both
		USP10	ENSG00000103194	protein_coding	2326.9	-0.133089	0.10553	0.0557886	0.582003	0.188877	0.00883499	both
		COL6A2	ENSG00000142173	protein_coding	1896.51	0.157844	0.803907	0.0162509	0.999109	-0.141593	0.79938	both
		CHAF1A	ENSG00000167670	protein_coding	1999.31	-0.0704792	0.413054	-0.161299	0.0270151	-0.0908198	0.219741	both
		CNOT9	ENSG00000144580	protein_coding	2223.52	-0.0764589	0.38678	0.261515	0.00014217	0.337974	2.12e-07	both
		BIRC5	ENSG00000089685	protein_coding	1984.79	-0.301357	3.38e-05	0.000833669	1	0.30219	1.76e-05	both
		SLC12A7	ENSG00000113504	protein_coding	2231.44	0.00066433	1	0.436002	1.91e-06	0.435337	1.14e-06	both
		P3H1	ENSG00000117385	protein_coding	2181.34	-0.0136897	0.930636	-0.257926	0.00110891	-0.244237	0.00136321	both
		GIGYF2	ENSG00000204120	protein_coding	2154.1	0.0705783	0.454139	0.0233266	0.853818	-0.0472517	0.600562	both
		UBE2D2	ENSG00000131508	protein_coding	2108.93	-0.142107	0.154348	0.202956	0.0275876	0.345063	2.36e-05	both
		SMAD5	ENSG00000113658	protein_coding	2133.12	0.10712	0.444041	-0.111556	0.433539	-0.218676	0.0490624	both
		SIN3A	ENSG00000169375	protein_coding	2029.76	-0.0394342	0.781067	-0.0819734	0.505483	-0.0425392	0.718342	both
		GGA3	ENSG00000125447	protein_coding	2105.74	-0.0223327	0.826781	0.139553	0.0428477	0.161886	0.010527	both
		FOXO3	ENSG00000118689	protein_coding	2076.51	0.158709	0.168641	-0.131267	0.290528	-0.289976	0.00313777	both
		INCENP	ENSG00000149503	protein_coding	1951.38	0.127622	0.165968	-0.385547	4.49e-07	-0.513168	2.01e-12	both
		TTR	ENSG00000118271	protein_coding	2710.55	-2.25115	0.273295	1.74859	0.200754	3.99974	0.00712055	both
		UBXN6	ENSG00000167671	protein_coding	2005.16	-0.0623346	0.701152	-0.266498	0.0263763	-0.204163	0.0782324	both
		BRCA1	ENSG00000012048	protein_coding	1868.43	-0.0373247	0.854551	-0.157185	0.293963	-0.11986	0.383565	both
		RABEP1	ENSG00000029725	protein_coding	1982.4	-0.0145593	0.921837	0.17379	0.0343074	0.188349	0.0129813	both
		WIPI2	ENSG00000157954	protein_coding	2055.18	-0.0605615	0.462698	-0.0735243	0.365426	-0.0129628	0.896591	both
		GTF2F1	ENSG00000125651	protein_coding	2048.29	-0.177018	0.289385	-0.0575629	0.795813	0.119455	0.452044	both
		SMARCD2	ENSG00000108604	protein_coding	2054.15	-0.013137	0.962042	0.206348	0.100575	0.219485	0.0535109	both
		UBQLN4	ENSG00000160803	protein_coding	2026.25	0.0861541	0.303675	-0.152535	0.0422155	-0.238689	0.000313828	both
		SSBP3	ENSG00000157216	protein_coding	2007.95	-0.0110056	0.972833	-0.780364	9.61e-14	-0.769358	1.08e-13	both
		E2F1	ENSG00000101412	protein_coding	1854.72	-0.228129	0.103246	-0.150683	0.332902	0.0774463	0.614582	both
		ARHGEF7	ENSG00000102606	protein_coding	2008.41	0.0342121	0.758995	-0.056109	0.585948	-0.090321	0.262626	both
		BTBD1	ENSG00000064726	protein_coding	1894.87	-0.0736074	0.732549	0.0350966	0.894872	0.108704	0.52777	both
		PPFIA1	ENSG00000131626	protein_coding	1975.52	0.0801684	0.216164	0.0906569	0.155992	0.0104885	0.902786	both
		CLSTN3	ENSG00000139182	protein_coding	2089.25	0.271023	0.0307171	-0.197857	0.144798	-0.46888	2.3e-05	both
		SERPINA5	ENSG00000188488	protein_coding	2529.43	-2.98563	0.0919014	0.820593	0.549033	3.80622	0.0116997	both
		TP53	ENSG00000141510	protein_coding	1867.88	-0.200426	0.00089675	-0.464965	4.16e-17	-0.264539	4.3e-06	both
		DESI1	ENSG00000100418	protein_coding	1934.63	-0.198808	0.0272495	0.216604	0.0134469	0.415411	9.12e-08	both
		MYSM1	ENSG00000162601	protein_coding	1985.05	0.29726	0.0847791	-0.01083	0.984982	-0.30809	0.0510267	both
		TMEM147	ENSG00000105677	protein_coding	1850.33	-0.345084	0.0580707	0.0616359	0.82454	0.40672	0.0133417	both
		FBXO7	ENSG00000100225	protein_coding	1933.36	-0.157609	0.0470674	-0.0817733	0.37878	0.0758356	0.35821	both
		NUP58	ENSG00000139496	protein_coding	1923.7	0.0714117	0.658993	0.0307675	0.878885	-0.0406441	0.786535	both
		ARHGAP33	ENSG00000004777	protein_coding	1692.94	0.0792188	0.806427	-0.647337	0.00237048	-0.726556	0.000291747	both
		KIF11	ENSG00000138160	protein_coding	1712.17	-0.137657	0.111042	-0.114565	0.206606	0.0230921	0.828275	both
		GATAD2B	ENSG00000143614	protein_coding	1829.81	0.535513	2.73e-10	-0.0765315	0.545913	-0.612044	1.94e-13	both
		PLEKHA2	ENSG00000169499	protein_coding	1778.15	-0.14228	0.382085	0.0482512	0.825032	0.190531	0.165341	both
		KLC2	ENSG00000174996	protein_coding	1858.54	0.0329052	0.897188	0.208684	0.212266	0.175779	0.250642	both
		KIDINS220	ENSG00000134313	protein_coding	1974.59	0.00728694	0.97746	-0.0947472	0.395439	-0.102034	0.287986	both
		SH3GLB1	ENSG00000097033	protein_coding	1875.39	-0.0414265	0.792269	-0.0157775	0.938655	0.025649	0.858389	both
		UBE2N	ENSG00000177889	protein_coding	1941.82	-0.116076	0.148247	0.162062	0.0288222	0.278138	2.64e-05	both
		SMAD4	ENSG00000141646	protein_coding	1776.38	0.0417521	0.792034	-0.169034	0.147681	-0.210786	0.0394851	both
		ITCH	ENSG00000078747	protein_coding	1931.42	0.0242456	0.938998	0.143517	0.475623	0.119271	0.502647	both
		COPS3	ENSG00000141030	protein_coding	1746.06	-0.238823	0.0753446	0.194081	0.166928	0.432904	0.000168873	both
		ZNHIT1	ENSG00000106400	protein_coding	1875.62	-0.131091	0.201857	0.244232	0.00633957	0.375322	4.52e-06	both
		EPB41	ENSG00000159023	protein_coding	1737.49	0.122926	0.24282	-0.0656724	0.59882	-0.188599	0.0347188	both
		MFF	ENSG00000168958	protein_coding	1808.05	-0.202104	0.112467	0.237954	0.0517976	0.440058	3.34e-05	both
		CXADR	ENSG00000154639	protein_coding	1870.97	-0.0803268	0.604875	-0.161992	0.230686	-0.0816656	0.546824	both
		PRPF3	ENSG00000117360	protein_coding	1762.89	0.116326	0.250884	-0.0270033	0.853766	-0.143329	0.104419	both
		ATP5IF1	ENSG00000130770	protein_coding	1706.39	-0.0559545	0.84251	0.0921674	0.721558	0.148122	0.456034	both
		RAB3GAP2	ENSG00000118873	protein_coding	1725.07	0.138915	0.293451	0.0796063	0.605219	-0.0593088	0.661324	both
		CDK5RAP3	ENSG00000108465	protein_coding	1726.63	0.0510739	0.686076	-0.196124	0.0388903	-0.247198	0.00403152	both
		TRAF2	ENSG00000127191	protein_coding	1662.16	0.0914223	0.680824	0.118834	0.577249	0.0274113	0.910276	both
		LDB1	ENSG00000198728	protein_coding	1648.39	0.114876	0.278568	-0.133707	0.20072	-0.248583	0.00400342	both
		CAB39	ENSG00000135932	protein_coding	1750.88	0.0145246	0.945219	0.221454	0.0342022	0.206929	0.0348895	both
		TAF4	ENSG00000130699	protein_coding	1822.36	0.268456	0.00782111	0.103235	0.410689	-0.165221	0.101248	both
		RNF220	ENSG00000187147	protein_coding	1727.99	-0.0285465	0.88604	-0.0643299	0.702516	-0.0357834	0.815894	both
		SMAD6	ENSG00000137834	protein_coding	1625.82	0.17514	0.1524	0.735375	3.03e-14	0.560236	8.39e-09	both
		MAPK6	ENSG00000069956	protein_coding	1856.41	-0.147071	0.382514	0.353349	0.011268	0.50042	8.07e-05	both
		SKIL	ENSG00000136603	protein_coding	1631.5	0.502728	1.41e-06	-0.147609	0.271394	-0.650337	7.42e-11	both
		GOPC	ENSG00000047932	protein_coding	1706.17	0.126681	0.258907	-0.0807419	0.529021	-0.207423	0.0281013	both
		DDB2	ENSG00000134574	protein_coding	1559.93	-0.156984	0.0165597	-0.528452	2.2e-20	-0.371468	2.2e-10	both
		MEN1	ENSG00000133895	protein_coding	1650.36	0.0227007	0.910792	0.0647835	0.689435	0.0420827	0.768581	both
		PLCB3	ENSG00000149782	protein_coding	1599.55	0.00850724	0.992222	-0.0111816	0.980268	-0.0196888	0.938245	both
		CAV1	ENSG00000105974	protein_coding	1499.6	-0.214638	0.0166766	0.460906	4.34e-09	0.675544	3.3e-19	both
		MBD2	ENSG00000134046	protein_coding	1586.88	0.0886099	0.529427	0.0186256	0.932284	-0.0699843	0.588557	both
		PRKAR2A	ENSG00000114302	protein_coding	1582.92	-0.116513	0.275476	0.0426914	0.755164	0.159204	0.0808936	both
		TFAM	ENSG00000108064	protein_coding	1662.06	-0.111021	0.379451	0.1296	0.295423	0.240621	0.0163584	both
		RAB3GAP1	ENSG00000115839	protein_coding	1658.51	0.043087	0.668517	-0.00448266	0.987272	-0.0475696	0.580485	both
		SNX17	ENSG00000115234	protein_coding	1580.92	-0.248898	0.112872	-0.0976528	0.621938	0.151245	0.328224	both
		PSMD13	ENSG00000185627	protein_coding	1637.43	-0.177334	0.140794	0.352357	0.00070207	0.529691	4.34e-08	both
		SUGT1	ENSG00000165416	protein_coding	1690.82	0.550741	7.94e-09	0.0795184	0.578424	-0.471223	7.22e-07	both
		FEN1	ENSG00000168496	protein_coding	1482.73	-0.177926	0.0879456	-0.14751	0.177028	0.030416	0.810088	both
		ZC3H12A	ENSG00000163874	protein_coding	1650.74	1.51995	1.38e-43	0.151632	0.342301	-1.36832	3.17e-35	both
		AMFR	ENSG00000159461	protein_coding	1611.82	-0.220986	0.0119555	-0.126034	0.203013	0.0949519	0.312115	both
		NCOA3	ENSG00000124151	protein_coding	1673.29	0.226993	0.050277	0.0880966	0.547169	-0.138896	0.227249	both
		COQ4	ENSG00000167113	protein_coding	1506.88	-0.455686	1.68e-09	0.00540792	0.985799	0.461094	6.61e-10	both
		GRWD1	ENSG00000105447	protein_coding	1477.14	-0.337912	3.2e-06	0.256258	0.000540258	0.59417	1.56e-18	both
		SEM1	ENSG00000127922	protein_coding	1518.72	-0.224062	0.378963	0.232411	0.364318	0.456474	0.0244168	both
		CD9	ENSG00000010278	protein_coding	1364.22	-0.215177	0.02109	-0.256551	0.00438408	-0.0413746	0.716188	both
		RFC1	ENSG00000035928	protein_coding	1444.87	-0.231669	0.0118345	-0.195253	0.0394205	0.0364157	0.752142	both
		QTRT1	ENSG00000213339	protein_coding	1573.06	-0.0461154	0.826404	0.0172844	0.952564	0.0633998	0.705896	both
		STAT1	ENSG00000115415	protein_coding	1458.69	-0.261881	0.111051	0.45228	0.00200048	0.714161	9.85e-08	both
		MALT1	ENSG00000172175	protein_coding	1517.68	0.132153	0.486687	0.16359	0.377363	0.0314367	0.886476	both
		HES1	ENSG00000114315	protein_coding	1477.29	-0.778928	9.79e-18	-1.2648	1.84e-40	-0.485877	4.94e-06	both
		CDKN1B	ENSG00000111276	protein_coding	1417.38	-0.214126	0.0172543	-0.522683	4.29e-11	-0.308557	0.000169405	both
		STXBP1	ENSG00000136854	protein_coding	1360.01	-0.0681581	0.394561	-0.268517	1.45e-05	-0.200359	0.00129077	both
		WWC1	ENSG00000113645	protein_coding	1451.44	0.126035	0.268925	0.47121	1.18e-07	0.345175	0.000111993	both
		PSMG3	ENSG00000157778	protein_coding	1393.79	0.000231833	1	0.282173	0.140383	0.281941	0.102901	both
		CITED2	ENSG00000164442	protein_coding	1368.24	-0.538966	2.23e-10	-0.191204	0.0551589	0.347761	7.62e-05	both
		CD2AP	ENSG00000198087	protein_coding	1378.67	-0.225754	0.156764	-0.153406	0.384107	0.0723484	0.677538	both
		STRN3	ENSG00000196792	protein_coding	1600.46	0.351981	0.00585841	-0.130974	0.420056	-0.482955	4.21e-05	both
		COPS7B	ENSG00000144524	protein_coding	1447.68	0.0463929	0.702815	0.33113	4.43e-05	0.284737	0.000378127	both
		ACVR2B	ENSG00000114739	protein_coding	1375.9	0.35832	0.000131423	-0.0873354	0.501563	-0.445655	6.09e-07	both
		GPSM1	ENSG00000160360	protein_coding	1233.61	0.0233765	0.95881	0.211916	0.375539	0.188539	0.373541	both
		NAE1	ENSG00000159593	protein_coding	1377.79	-0.208912	0.141162	0.15715	0.302769	0.366063	0.00236354	both
		AHR	ENSG00000106546	protein_coding	1505.28	-0.184616	0.128744	0.436654	1.9e-05	0.621269	1.54e-10	both
		CEP290	ENSG00000198707	protein_coding	1248.18	-0.135381	0.483892	-0.105003	0.620424	0.0303778	0.894574	both
		SF3B5	ENSG00000169976	protein_coding	1301.02	-0.171182	0.311937	0.322411	0.0284386	0.493593	0.000171956	both
		ERLIN1	ENSG00000107566	protein_coding	1314.49	-0.0693127	0.599394	-0.389106	3.27e-05	-0.319793	0.000571603	both
		SNTB2	ENSG00000168807	protein_coding	1346.61	0.43431	0.000313411	-0.176867	0.228585	-0.611177	5.97e-08	both
		BLM	ENSG00000197299	protein_coding	1166.71	0.200201	0.0304872	0.065008	0.595729	-0.135194	0.139165	both
		SASH1	ENSG00000111961	protein_coding	1308.34	0.208103	0.0918866	-0.131015	0.348732	-0.339118	0.00159614	both
		ZMPSTE24	ENSG00000084073	protein_coding	1305.83	-0.140765	0.122981	0.282149	0.000356892	0.422914	1.01e-08	both
		DMD	ENSG00000198947	protein_coding	1233.79	-0.101976	0.535306	0.0141022	0.961735	0.116078	0.409734	both
		SNTB1	ENSG00000172164	protein_coding	1611.25	-0.132401	0.425262	-0.188247	0.236619	-0.0558465	0.751669	both
		NAT9	ENSG00000109065	protein_coding	1395.36	-0.0390358	0.847699	0.189271	0.189807	0.228307	0.0707188	both
		RETREG3	ENSG00000141699	protein_coding	1321.16	0.264038	0.0047853	0.0862619	0.47824	-0.177776	0.0555674	both
		PRELID1	ENSG00000169230	protein_coding	1269.15	-0.286741	0.15646	0.31555	0.112271	0.602291	0.000322633	both
		COX11	ENSG00000166260	protein_coding	1288.3	-0.372328	0.000101364	-0.000964495	1	0.371364	6.24e-05	both
		CHAF1B	ENSG00000159259	protein_coding	1141.37	-0.0952324	0.315095	-0.131253	0.144798	-0.0360204	0.724766	both
		PRMT5	ENSG00000100462	protein_coding	1301.19	-0.188802	0.167684	0.145197	0.323738	0.333999	0.00382551	both
		MIER1	ENSG00000198160	protein_coding	1272.3	0.10807	0.519285	-0.11575	0.497378	-0.22382	0.088092	both
		MLLT10	ENSG00000078403	protein_coding	1288.78	0.359235	0.00615118	0.126849	0.445069	-0.232386	0.0736295	both
		SMAD7	ENSG00000101665	protein_coding	1183.06	0.296668	0.00275944	0.147548	0.200848	-0.14912	0.145558	both
		MAPKAPK5	ENSG00000089022	protein_coding	1241.06	0.245057	0.00353397	0.18725	0.035314	-0.0578065	0.559818	both
		NOMO2	ENSG00000185164	protein_coding	1243.05	-0.0731511	0.588792	-0.287639	0.00464725	-0.214488	0.0317803	both
		ATG12	ENSG00000145782	protein_coding	1278.59	-0.229024	0.126327	0.178987	0.260815	0.408011	0.00135814	both
		SDC1	ENSG00000115884	protein_coding	1264.54	-0.12995	0.502722	-0.070518	0.758892	0.0594319	0.758343	both
		PTPN1	ENSG00000196396	protein_coding	1241.09	-0.121319	0.132688	0.307614	4.51e-06	0.428933	2.56e-11	both
		SCP2	ENSG00000116171	protein_coding	1214.07	-0.266129	0.0204347	-0.0577757	0.721296	0.208353	0.0610667	both
		PSEN1	ENSG00000080815	protein_coding	1214.49	-0.113374	0.282361	-0.0335499	0.817149	0.0798238	0.427911	both
		DGKH	ENSG00000102780	protein_coding	1076.98	0.323265	0.00488964	0.058986	0.726818	-0.264279	0.0171673	both
		MAGED1	ENSG00000179222	protein_coding	1236.9	-2.27391	0.126047	0.682613	0.450787	2.95652	0.0208568	both
		RASIP1	ENSG00000105538	protein_coding	1130.15	-0.336623	0.00414528	0.15095	0.277577	0.487574	4.8e-06	both
		CHD4	ENSG00000111642	protein_coding	1243.06	0.0397193	0.870761	-0.181144	0.301877	-0.220864	0.139078	both
		KSR1	ENSG00000141068	protein_coding	1156.94	0.0293821	0.804873	-0.236147	0.00266764	-0.265529	0.000360215	both
		NEK6	ENSG00000119408	protein_coding	1242.74	-0.021463	0.889136	0.43961	5.71e-08	0.461073	5.9e-09	both
		RARA	ENSG00000131759	protein_coding	1227.72	-0.176918	0.344785	0.272248	0.111757	0.449166	0.00222397	both
		COPS8	ENSG00000198612	protein_coding	1212.14	-0.185319	0.129865	0.0901098	0.537878	0.275429	0.00949265	both
		F5	ENSG00000198734	protein_coding	1533.19	1.44849	0.166708	0.597568	0.696104	-0.850923	0.374296	both
		ATP2B4	ENSG00000058668	protein_coding	1083.72	-0.117772	0.372296	-0.284588	0.00974836	-0.166816	0.134762	both
		PPP3CA	ENSG00000138814	protein_coding	1122.71	0.110567	0.275246	0.16765	0.0715367	0.0570827	0.575399	both
		TAF6	ENSG00000106290	protein_coding	1086.84	-0.0428557	0.789362	-0.130164	0.305082	-0.0873082	0.463154	both
		LAMTOR5	ENSG00000134248	protein_coding	1176.3	-0.228259	0.0808452	-0.0244724	0.913784	0.203787	0.0954025	both
		HAT1	ENSG00000128708	protein_coding	1072.83	-0.0669896	0.630945	0.0544644	0.71514	0.121454	0.264332	both
		AXIN2	ENSG00000168646	protein_coding	1363.89	0.470912	8.74e-05	-0.503075	0.000181868	-0.973987	5.76e-16	both
		RAPGEF2	ENSG00000109756	protein_coding	1079.09	0.215052	0.0512619	0.416531	1.94e-05	0.201479	0.0483805	both
		IFITM2	ENSG00000185201	protein_coding	1185.95	-0.301088	0.0361583	-0.142955	0.402646	0.158134	0.280562	both
		ACTL6A	ENSG00000136518	protein_coding	1091.33	-0.150832	0.186607	0.146444	0.203834	0.297275	0.00172062	both
		AMN	ENSG00000166126	protein_coding	1384.68	1.37152	0.000137509	0.0547031	0.947639	-1.31682	0.000186184	both
		CDK4	ENSG00000135446	protein_coding	1028.88	-0.329737	0.00536861	0.0114557	0.968736	0.341193	0.0021796	both
		RGP1	ENSG00000107185	protein_coding	1026.77	-0.0787692	0.685148	-0.128292	0.468478	-0.0495232	0.778415	both
		ALS2	ENSG00000003393	protein_coding	1108.03	0.0743462	0.570422	-0.0192418	0.920276	-0.093588	0.402097	both
		MIER3	ENSG00000155545	protein_coding	1072.25	0.456471	0.00440082	0.077889	0.745738	-0.378582	0.0143588	both
		SLC41A1	ENSG00000133065	protein_coding	979.569	-0.00237485	1	-0.0617243	0.624145	-0.0593495	0.58039	both
		WASF1	ENSG00000112290	protein_coding	1012.83	0.0586743	0.69463	-0.0955815	0.494338	-0.154256	0.163888	both
		ERLIN2	ENSG00000147475	protein_coding	1041.48	-0.175139	0.12447	-0.0205853	0.916047	0.154554	0.145733	both
		SIRT1	ENSG00000096717	protein_coding	1075.13	0.385724	0.00158965	-0.0532994	0.78564	-0.439024	0.000144245	both
		TAB1	ENSG00000100324	protein_coding	984.806	-0.0329266	0.829634	0.134485	0.239762	0.167412	0.0898151	both
		UFL1	ENSG00000014123	protein_coding	1046.57	-0.0274729	0.936628	0.108026	0.654623	0.135499	0.489393	both
		CCP110	ENSG00000103540	protein_coding	975.302	0.179979	0.215867	-0.199189	0.168728	-0.379168	0.00159678	both
		PRPS2	ENSG00000101911	protein_coding	949.139	-0.295377	0.00172474	-0.128958	0.249813	0.166419	0.0868884	both
		DPH1	ENSG00000108963	protein_coding	994.114	-0.0805034	0.631048	0.207129	0.127188	0.287632	0.0153039	both
		GOLT1B	ENSG00000111711	protein_coding	1042.71	-0.188712	0.111802	0.249087	0.0244927	0.4378	8.57e-06	both
		ASF1B	ENSG00000105011	protein_coding	918.703	-0.0671029	0.774495	-0.264716	0.127534	-0.197613	0.229504	both
		UGGT2	ENSG00000102595	protein_coding	1015.11	-0.292105	0.0137399	-0.388824	0.000533305	-0.0967194	0.461863	both
		CLDN1	ENSG00000163347	protein_coding	1171.77	-0.283828	0.00688506	0.54622	2.71e-09	0.830048	1.6e-20	both
		VPS72	ENSG00000163159	protein_coding	966.552	-0.173863	0.169994	0.212577	0.0789464	0.38644	0.000210757	both
		KEAP1	ENSG00000079999	protein_coding	1034.54	-0.144097	0.499221	-0.0502477	0.858767	0.093849	0.644866	both
		TANK	ENSG00000136560	protein_coding	1147.41	-0.104855	0.514742	0.217708	0.113832	0.322563	0.00717526	both
		DPH2	ENSG00000132768	protein_coding	1022.18	-0.223832	0.0360735	0.559418	7.45e-10	0.78325	5.58e-19	both
		PLCB1	ENSG00000182621	protein_coding	1133.17	-0.163976	0.300284	0.035581	0.876851	0.199557	0.148628	both
		CARD8	ENSG00000105483	protein_coding	941.65	0.248405	0.187453	-0.268979	0.15965	-0.517384	0.00110295	both
		FIS1	ENSG00000214253	protein_coding	976.842	-0.245333	0.170701	0.0458731	0.864499	0.291206	0.0658438	both
		HDAC4	ENSG00000068024	protein_coding	985.864	-0.0895197	0.314763	-0.282005	9.07e-05	-0.192485	0.00841991	both
		TECPR1	ENSG00000205356	protein_coding	1005.59	0.00946894	0.982371	0.45101	0.000292985	0.441541	0.000246157	both
		CRYAB	ENSG00000109846	protein_coding	1296.97	2.7053	9.4e-91	2.97892	1.76e-110	0.273616	0.0134491	both
		PPM1F	ENSG00000100034	protein_coding	961.593	-0.157685	0.139812	0.403468	4.43e-06	0.561152	3.18e-11	both
		COPS7A	ENSG00000111652	protein_coding	957.212	-0.294642	0.0117041	-0.189803	0.136648	0.104839	0.410848	both
		RAD54L	ENSG00000085999	protein_coding	882.885	0.147676	0.121645	-0.193609	0.0376625	-0.341285	2.73e-05	both
		RIC1	ENSG00000107036	protein_coding	960.306	-0.0599124	0.67492	0.0687429	0.628533	0.128655	0.231196	both
		AKAP10	ENSG00000108599	protein_coding	942.834	0.14234	0.27063	-0.051906	0.756366	-0.194246	0.0800204	both
		PPP3CB	ENSG00000107758	protein_coding	932.094	-0.0613944	0.739415	-0.193311	0.185175	-0.131917	0.343609	both
		HIGD1A	ENSG00000181061	protein_coding	1070.72	-0.267754	0.192794	0.159845	0.494597	0.427599	0.0141231	both
		LTBP1	ENSG00000049323	protein_coding	845.879	-0.199248	0.0171324	-0.784832	6.95e-27	-0.585585	4.64e-15	both
		USP28	ENSG00000048028	protein_coding	904.606	-0.114295	0.405989	-0.152291	0.249087	-0.0379962	0.795656	both
		TMEM258	ENSG00000134825	protein_coding	984.774	-0.174199	0.397543	0.204402	0.311487	0.378601	0.0199198	both
		CTDP1	ENSG00000060069	protein_coding	961.778	-0.120353	0.291542	0.193856	0.0579791	0.314209	0.000497118	both
		STX2	ENSG00000111450	protein_coding	957.406	0.00172649	1	-0.185622	0.116928	-0.187348	0.0816087	both
		STRN	ENSG00000115808	protein_coding	912.861	-0.10072	0.437772	-0.124277	0.329072	-0.0235575	0.876438	both
		TFCP2	ENSG00000135457	protein_coding	907.128	0.0770919	0.54941	0.221354	0.0309459	0.144262	0.154424	both
		SSX2IP	ENSG00000117155	protein_coding	863.363	-0.0529654	0.760912	-0.0831378	0.608423	-0.0301724	0.852843	both
		PEX5	ENSG00000139197	protein_coding	900.949	0.0234918	0.890929	0.241394	0.016384	0.217902	0.0229178	both
		CASP8	ENSG00000064012	protein_coding	976.91	-0.0640134	0.775233	0.298625	0.0599741	0.362638	0.0112839	both
		CIR1	ENSG00000138433	protein_coding	1000.11	0.0761141	0.690712	-0.297586	0.042432	-0.3737	0.00483849	both
		ARHGAP29	ENSG00000137962	protein_coding	922.35	-0.0583652	0.803319	0.478716	0.00131033	0.537082	0.00013814	both
		BECN1	ENSG00000126581	protein_coding	897.686	-0.343303	0.000122422	0.0679569	0.588455	0.41126	1.29e-06	both
		UBA3	ENSG00000144744	protein_coding	907.936	-0.180322	0.130316	0.074072	0.617731	0.254394	0.0146542	both
		BIRC2	ENSG00000110330	protein_coding	970.986	-0.104824	0.541327	0.10669	0.542631	0.211514	0.114543	both
		ATG14	ENSG00000126775	protein_coding	954.191	0.167241	0.172186	0.103495	0.460106	-0.0637453	0.628556	both
		EIF4E	ENSG00000151247	protein_coding	908.835	0.0152421	0.961782	0.282894	0.0423531	0.267652	0.0396259	both
		CD74	ENSG00000019582	protein_coding	1130.48	3.30914	1.5e-44	0.330747	0.476905	-2.97839	4.21e-36	both
		CDCA8	ENSG00000134690	protein_coding	805.728	-0.000466719	1	-0.155475	0.0755605	-0.155008	0.0548577	both
		NR4A2	ENSG00000153234	protein_coding	792.154	-0.182757	0.0368908	-0.609066	4.43e-16	-0.426309	2.41e-08	both
		NUP54	ENSG00000138750	protein_coding	877.984	-0.286437	0.0290654	0.0457092	0.82307	0.332146	0.00583195	both
		QTRT2	ENSG00000151576	protein_coding	889.962	0.0178181	0.903808	0.322098	3.76e-05	0.30428	7.18e-05	both
		CAV2	ENSG00000105971	protein_coding	771.367	-0.119708	0.197276	0.485762	1.2e-11	0.605469	8.59e-18	both
		METTL22	ENSG00000067365	protein_coding	881.066	-0.0737818	0.62333	-0.0997089	0.491455	-0.0259271	0.870548	both
		SNX2	ENSG00000205302	protein_coding	811.24	-0.167321	0.229015	-0.0235775	0.918401	0.143744	0.265258	both
		VPS16	ENSG00000215305	protein_coding	829.352	0.0961894	0.52085	0.0895336	0.57166	-0.00665579	0.986232	both
		PSMG4	ENSG00000180822	protein_coding	860.294	-0.103876	0.489551	0.449404	4.46e-05	0.55328	1.74e-07	both
		ZBTB17	ENSG00000116809	protein_coding	820.145	-0.0808764	0.611725	0.116129	0.435899	0.197005	0.0989169	both
		BRCA2	ENSG00000139618	protein_coding	753.064	0.130891	0.498758	-0.438063	0.00413388	-0.568953	5.57e-05	both
		F11R	ENSG00000158769	protein_coding	856.572	-0.101036	0.651486	-0.899657	2.17e-07	-0.79862	5.41e-06	both
		PALS1	ENSG00000072415	protein_coding	803.406	0.221222	0.0277574	0.206386	0.0437588	-0.014836	0.924726	both
		MIER2	ENSG00000105556	protein_coding	816.65	-0.205282	0.0713766	-0.0354391	0.841405	0.169843	0.122433	both
		BCL3	ENSG00000069399	protein_coding	862.658	-0.355143	0.0319375	0.0212343	0.949438	0.376377	0.0138495	both
		DTNA	ENSG00000134769	protein_coding	772.621	-0.056855	0.873484	-0.316158	0.212988	-0.259303	0.275124	both
		TRIAP1	ENSG00000170855	protein_coding	824.163	-0.160566	0.247236	0.242697	0.0527309	0.403263	0.000275152	both
		NCOA2	ENSG00000140396	protein_coding	794.726	0.281015	0.0134698	-0.0729506	0.647068	-0.353965	0.00076195	both
		PAK1	ENSG00000149269	protein_coding	691.897	-0.100186	0.404554	-0.136919	0.234897	-0.0367331	0.77309	both
		CHEK1	ENSG00000149554	protein_coding	707.682	-0.147633	0.217681	0.0627102	0.6704	0.210343	0.0416505	both
		PEX14	ENSG00000142655	protein_coding	749.675	-0.0815634	0.68537	0.0692785	0.743338	0.150842	0.329367	both
		TOLLIP	ENSG00000078902	protein_coding	832.614	-0.0518827	0.783431	0.128174	0.409442	0.180057	0.163992	both
		NEK2	ENSG00000117650	protein_coding	696.513	-0.230305	0.0742992	-0.285483	0.0212109	-0.0551784	0.715888	both
		CCM2	ENSG00000136280	protein_coding	678.157	-0.158806	0.473046	-0.0223024	0.952989	0.136504	0.496523	both
		APAF1	ENSG00000120868	protein_coding	681.806	0.207119	0.0774966	-0.291489	0.00995957	-0.498608	7.9e-07	both
		GPSM2	ENSG00000121957	protein_coding	688.924	-0.129572	0.414041	-0.324436	0.0138784	-0.194864	0.142329	both
		SIPA1	ENSG00000213445	protein_coding	721.227	-0.0322994	0.914587	-0.103024	0.657123	-0.070725	0.735937	both
		TRPS1	ENSG00000104447	protein_coding	657.46	0.386432	0.000114917	-0.176306	0.137663	-0.562738	2.5e-09	both
		C1QTNF6	ENSG00000133466	protein_coding	682.029	-0.121424	0.334073	-0.491843	7.29e-07	-0.370418	0.000220469	both
		GDF11	ENSG00000135414	protein_coding	664.513	0.212804	0.0198741	0.104494	0.33838	-0.10831	0.250773	both
		RAD51AP1	ENSG00000111247	protein_coding	647.707	-0.200576	0.139264	-0.00817852	0.985062	0.192397	0.123322	both
		RNF168	ENSG00000163961	protein_coding	713.119	0.372711	2.4e-05	0.180245	0.0765139	-0.192465	0.0357966	both
		PRKAB1	ENSG00000111725	protein_coding	710.9	0.0424368	0.771497	0.367341	5.74e-05	0.324905	0.000313176	both
		TBP	ENSG00000112592	protein_coding	702.408	-0.00699032	0.998659	0.158666	0.395954	0.165657	0.306532	both
		METTL21A	ENSG00000144401	protein_coding	734.566	-0.0548443	0.688872	0.0787342	0.544022	0.133578	0.190347	both
		CISD2	ENSG00000145354	protein_coding	702.244	-0.331116	0.013173	-0.155875	0.323036	0.175241	0.200882	both
		RNF111	ENSG00000157450	protein_coding	676.24	0.589971	5.37e-06	-0.0754877	0.71202	-0.665459	1.03e-07	both
		RBM4B	ENSG00000173914	protein_coding	710.293	0.361686	2.68e-05	0.104058	0.362934	-0.257628	0.00310071	both
		SAC3D1	ENSG00000168061	protein_coding	685.289	-0.208107	0.43681	0.107579	0.734369	0.315685	0.152586	both
		ATP6V0D1	ENSG00000159720	protein_coding	701.637	-0.198735	0.0962926	0.0926145	0.518455	0.29135	0.00539065	both
		NCOA1	ENSG00000084676	protein_coding	671.028	0.0564165	0.797962	-0.177752	0.313951	-0.234169	0.115286	both
		BCL10	ENSG00000142867	protein_coding	717.962	0.924092	1.74e-16	0.109649	0.529562	-0.814443	6.65e-13	both
		HIRA	ENSG00000100084	protein_coding	729.267	0.0310565	0.879762	0.319338	0.00759103	0.288282	0.0126152	both
		RIPK1	ENSG00000137275	protein_coding	705.083	0.236213	0.0999563	0.12734	0.452368	-0.108872	0.465307	both
		CAT	ENSG00000121691	protein_coding	682.11	-0.324408	0.000648446	-0.519128	8.76e-09	-0.19472	0.0495884	both
		WNK4	ENSG00000126562	protein_coding	799.38	1.9938	8.4e-16	0.22702	0.6448	-1.76678	3.74e-12	both
		IKZF5	ENSG00000095574	protein_coding	701.151	-0.115659	0.520391	-0.0317215	0.900333	0.0839374	0.62021	both
		SYNJ1	ENSG00000159082	protein_coding	610.488	0.432582	0.000136506	-0.162078	0.260815	-0.59466	4.03e-08	both
		DPYSL5	ENSG00000157851	protein_coding	545.115	-2.02626	0.291695	-2.84472	0.112923	-0.818467	0.750792	both
		ATG5	ENSG00000057663	protein_coding	624.967	0.0895968	0.571084	0.249546	0.0487856	0.159949	0.199606	both
		CASP9	ENSG00000132906	protein_coding	666.224	-0.029116	0.839689	0.191893	0.0441845	0.221009	0.0117738	both
		PALB2	ENSG00000083093	protein_coding	651.674	0.271871	0.0132398	0.0789841	0.593335	-0.192887	0.0731714	both
		OGG1	ENSG00000114026	protein_coding	634.066	-0.246481	0.0584011	-0.00392055	1	0.24256	0.0449778	both
		PARD6B	ENSG00000124171	protein_coding	735.019	1.51751	2.5e-27	0.23471	0.254383	-1.2828	1.73e-19	both
		SNX4	ENSG00000114520	protein_coding	640.886	0.0049945	1	0.174816	0.253457	0.169822	0.213848	both
		SNTA1	ENSG00000101400	protein_coding	626.89	-0.529182	3.09e-05	-0.329209	0.0159498	0.199973	0.152081	both
		CEP97	ENSG00000182504	protein_coding	591.031	0.119152	0.524663	-0.197438	0.251939	-0.31659	0.0265817	both
		PTGS2	ENSG00000073756	protein_coding	564.506	-0.664583	5.56e-12	-0.460424	4.7e-06	0.20416	0.0596432	both
		KIN	ENSG00000151657	protein_coding	662.752	0.349484	0.0220006	-0.0906138	0.674591	-0.440098	0.00195436	both
		RAD52	ENSG00000002016	protein_coding	572.094	-0.202121	0.203223	-0.147864	0.393933	0.054257	0.760831	both
		ZFYVE9	ENSG00000157077	protein_coding	583.749	0.0177734	0.944313	0.21644	0.102623	0.198667	0.105329	both
		ASF1A	ENSG00000111875	protein_coding	633.658	-0.229034	0.159978	0.176064	0.310175	0.405097	0.003341	both
		CNNM4	ENSG00000158158	protein_coding	611.468	0.0415579	0.777371	0.193049	0.0647027	0.151492	0.130424	both
		GCH1	ENSG00000131979	protein_coding	635.758	0.001745	1	0.319271	0.0465827	0.317526	0.0358968	both
		PEX19	ENSG00000162735	protein_coding	570.515	-0.372869	0.00105266	-0.0347648	0.857491	0.338105	0.00229586	both
		NEDD4	ENSG00000069869	protein_coding	573.335	-0.29568	0.0121416	0.0643415	0.696283	0.360021	0.000940408	both
		EXOG	ENSG00000157036	protein_coding	553.384	-0.347373	0.0232692	0.107	0.5932	0.454373	0.00106887	both
		PIK3R1	ENSG00000145675	protein_coding	595.851	0.00110282	1	-0.0358542	0.880679	-0.036957	0.844241	both
		STX1A	ENSG00000106089	protein_coding	566.84	0.129908	0.372927	0.194262	0.148997	0.064354	0.657451	both
		FBXW7	ENSG00000109670	protein_coding	601.589	0.487192	8.82e-06	0.363607	0.00174014	-0.123584	0.32501	both
		MBP	ENSG00000197971	protein_coding	546.498	0.252332	0.0443544	0.642397	1.62e-09	0.390065	0.000327197	both
		CNST	ENSG00000162852	protein_coding	591.011	0.110858	0.488899	-0.0126274	0.967824	-0.123485	0.374416	both
		CTU2	ENSG00000174177	protein_coding	600.969	0.241883	0.203296	0.321816	0.0731768	0.0799335	0.696759	both
		PXK	ENSG00000168297	protein_coding	565.151	0.0874179	0.632623	0.114625	0.516991	0.0272072	0.891933	both
		LBH	ENSG00000213626	protein_coding	492.95	-0.0854251	0.49213	0.384565	2.26e-05	0.46999	7.95e-08	both
		HMGCL	ENSG00000117305	protein_coding	520.014	-0.413543	0.00122662	-0.319649	0.0166671	0.0938935	0.543196	both
		MAPK8IP2	ENSG00000008735	protein_coding	475.195	0.275921	0.429656	-0.815381	0.011348	-1.0913	0.00018633	both
		SRCAP	ENSG00000080603	protein_coding	514.562	-0.0646774	0.702766	0.197177	0.140303	0.261854	0.0255778	both
		NR0B2	ENSG00000131910	protein_coding	661.646	2.18071	0.0748099	1.55572	0.281227	-0.624985	0.518074	both
		UVRAG	ENSG00000198382	protein_coding	527.681	0.150214	0.220148	0.0341247	0.852687	-0.11609	0.31837	both
		MYO5B	ENSG00000167306	protein_coding	507.539	-0.203169	0.347884	0.404464	0.0216581	0.607634	0.000233381	both
		DTX3L	ENSG00000163840	protein_coding	518.37	0.229486	0.120292	0.225366	0.131769	-0.00411977	1	both
		DNAJC19	ENSG00000205981	protein_coding	532.043	-0.274882	0.0247708	-0.00461676	0.998507	0.270265	0.0197166	both
		STRA6	ENSG00000137868	protein_coding	453.73	-0.255182	0.0419151	-0.60214	1.46e-07	-0.346959	0.00432816	both
		METTL23	ENSG00000181038	protein_coding	500.875	-0.225393	0.1362	0.0223619	0.934983	0.247755	0.0700311	both
		RIPK2	ENSG00000104312	protein_coding	545.682	-0.10545	0.397511	0.490508	5.23e-08	0.595958	2e-11	both
		PSEN2	ENSG00000143801	protein_coding	474.039	0.0265075	0.893258	0.21973	0.0702978	0.193222	0.0921373	both
		RNF165	ENSG00000141622	protein_coding	451.172	0.377418	0.00186885	-0.443485	0.000235418	-0.820902	8.45e-14	both
		CDK8	ENSG00000132964	protein_coding	493.246	0.0489606	0.751267	0.0876754	0.532083	0.0387147	0.775612	both
		ANKRA2	ENSG00000164331	protein_coding	493.274	-0.181592	0.227096	-0.437993	0.000890317	-0.256401	0.0623139	both
		MAP3K5	ENSG00000197442	protein_coding	430.649	0.14047	0.220423	0.306847	0.001706	0.166378	0.0977816	both
		SIRT3	ENSG00000142082	protein_coding	491.817	0.0833647	0.661039	-0.132017	0.459634	-0.215382	0.131489	both
		RFTN1	ENSG00000131378	protein_coding	428.245	-0.17894	0.130404	0.352755	0.000471596	0.531695	2.45e-08	both
		PDCL3	ENSG00000115539	protein_coding	482.647	-0.45022	0.000414665	-0.00938132	0.981912	0.440838	0.0003917	both
		OCLN	ENSG00000197822	protein_coding	481.811	0.758605	0.0302926	0.00431363	1	-0.754291	0.0269078	both
		ANKRD1	ENSG00000148677	protein_coding	576.348	-0.656793	0.162046	1.32229	7.44e-06	1.97908	6.33e-09	both
		EIF3C	ENSG00000184110	protein_coding	483.109	-0.174903	0.234174	-0.0707924	0.701884	0.104111	0.474385	both
		LYN	ENSG00000254087	protein_coding	432.674	0.016123	0.945239	0.535817	9.18e-08	0.519694	1.56e-07	both
		ERCC6L2	ENSG00000182150	protein_coding	445.187	0.365337	0.00354607	-0.104444	0.542052	-0.469781	6.34e-05	both
		CRYBG3	ENSG00000080200	protein_coding	447.003	-0.143065	0.544988	-0.380088	0.0491295	-0.237023	0.21563	both
		UBE2D1	ENSG00000072401	protein_coding	479.889	-0.441277	0.00316811	0.0996169	0.623849	0.540894	0.00011171	both
		MYD88	ENSG00000172936	protein_coding	488.377	0.0360599	0.86552	0.278971	0.0365866	0.242911	0.0548577	both
		TRIP4	ENSG00000103671	protein_coding	453.834	0.0152404	0.944834	0.0647247	0.662776	0.0494843	0.707958	both
		ORAI1	ENSG00000276045	protein_coding	430.964	-0.295707	0.1128	0.197135	0.336193	0.492842	0.00205848	both
		KRIT1	ENSG00000001631	protein_coding	437.674	0.0696577	0.786671	0.279553	0.137395	0.209895	0.238201	both
		DFFB	ENSG00000169598	protein_coding	408.714	0.0619137	0.731427	0.364238	0.00302892	0.302324	0.0116329	both
		MTMR9	ENSG00000104643	protein_coding	431.485	0.22433	0.205498	0.361229	0.0242677	0.1369	0.426348	both
		KIF24	ENSG00000186638	protein_coding	384.271	0.0222408	0.903397	-0.299444	0.00468151	-0.321685	0.00136124	both
		ADSL	ENSG00000239900	protein_coding	436.194	0.226922	0.0737759	0.238023	0.0608776	0.0111002	0.965279	both
		COPS4	ENSG00000138663	protein_coding	405.964	-0.151061	0.368016	0.0490924	0.828303	0.200154	0.16128	both
		IKBKG	ENSG00000269335	protein_coding	427.4	-0.258117	0.0262547	0.203376	0.0881222	0.461493	6.27e-06	both
		GPN3	ENSG00000111231	protein_coding	395.465	-0.25481	0.146675	0.104369	0.632787	0.359179	0.0186983	both
		KAT2B	ENSG00000114166	protein_coding	367.83	-0.181811	0.251755	-0.571505	1.33e-05	-0.389694	0.00369998	both
		COQ5	ENSG00000110871	protein_coding	388.057	-0.388662	0.00373158	-0.307905	0.0273178	0.0807573	0.624364	both
		VIPAS39	ENSG00000151445	protein_coding	401.094	0.012802	0.965595	-0.101144	0.521338	-0.113946	0.389588	both
		F7	ENSG00000057593	protein_coding	513.075	2.07015	0.294821	1.8036	0.40842	-0.266557	0.893283	both
		CASP4	ENSG00000196954	protein_coding	464.721	-0.265717	0.0412627	0.508662	4.13e-06	0.774379	6.1e-13	both
		DIXDC1	ENSG00000150764	protein_coding	383.673	-0.0224997	0.956241	0.232865	0.26926	0.255365	0.163766	both
		MREG	ENSG00000118242	protein_coding	423.286	0.287995	0.0688851	0.463401	0.00125715	0.175406	0.254029	both
		EEF2KMT	ENSG00000118894	protein_coding	383.598	-0.269593	0.127779	0.464271	0.0027436	0.733864	3.12e-07	both
		BIRC3	ENSG00000023445	protein_coding	363.912	-0.0189419	0.958119	1.27209	1.31e-21	1.29104	1.57e-22	both
		POLB	ENSG00000070501	protein_coding	369.561	-0.212487	0.277606	0.110217	0.633527	0.322704	0.051395	both
		CARD9	ENSG00000187796	protein_coding	400.788	1.22081	7.56e-11	-0.0109989	0.99366	-1.23181	7.35e-11	both
		MED20	ENSG00000124641	protein_coding	363.31	0.0871959	0.59576	0.428488	0.000243922	0.341292	0.00316518	both
		PEX11B	ENSG00000131779	protein_coding	357.225	-0.370726	0.00443656	0.271846	0.0405196	0.642572	3.58e-08	both
		CEP76	ENSG00000101624	protein_coding	365.208	0.14812	0.447178	-0.398025	0.0168139	-0.546145	0.000301911	both
		MITF	ENSG00000187098	protein_coding	330.332	0.118908	0.343388	0.193939	0.0883645	0.0750314	0.536608	both
		KHDRBS3	ENSG00000131773	protein_coding	370.05	-0.153657	0.442309	-0.309009	0.0802385	-0.155352	0.395338	both
		NUFIP1	ENSG00000083635	protein_coding	367.46	0.0734113	0.771698	0.378631	0.0300172	0.305219	0.0682895	both
		SPTB	ENSG00000070182	protein_coding	293.14	1.09067	5.58e-09	-0.215534	0.486899	-1.30621	3.33e-11	both
		PANX1	ENSG00000110218	protein_coding	351.325	-0.319253	0.0663519	0.580648	0.000119182	0.899901	2.94e-10	both
		ZNF10	ENSG00000256223	protein_coding	394.153	0.160894	0.530455	-0.312617	0.182419	-0.473511	0.0171455	both
		PTPN6	ENSG00000111679	protein_coding	322.352	1.04795	1.64e-08	0.0346329	0.937903	-1.01332	8.11e-08	both
		PARP9	ENSG00000138496	protein_coding	323.288	-0.122362	0.56728	0.643169	1.05e-05	0.765531	8.29e-08	both
		TRAF6	ENSG00000175104	protein_coding	320.379	0.626628	0.000698755	0.122958	0.650614	-0.50367	0.00554052	both
		PEX3	ENSG00000034693	protein_coding	324.723	-0.157054	0.471861	0.107138	0.658191	0.264192	0.136821	both
		NKX2-5	ENSG00000183072	protein_coding	294.497	-0.316931	0.566559	0.204493	0.725027	0.521425	0.244185	both
		SALL4	ENSG00000101115	protein_coding	326.337	0.237139	0.189391	-0.223956	0.233312	-0.461096	0.00237963	both
		N6AMT1	ENSG00000156239	protein_coding	308.775	0.15704	0.411938	0.215391	0.236746	0.0583508	0.767781	both
		IKZF4	ENSG00000123411	protein_coding	325.562	0.0494213	0.821652	0.0156514	0.962618	-0.0337699	0.868421	both
		RELB	ENSG00000104856	protein_coding	334.853	-0.464413	0.0156934	0.533269	0.00308075	0.997682	1.62e-09	both
		SNCA	ENSG00000145335	protein_coding	285.569	-0.211609	0.149216	-0.0836156	0.650139	0.127994	0.378454	both
		STK3	ENSG00000104375	protein_coding	304.028	-0.0103057	0.994424	0.0174341	0.9732	0.0277397	0.932057	both
		SMARCE1	ENSG00000073584	protein_coding	303.911	-0.591482	0.00198487	0.293898	0.165321	0.885379	3.91e-07	both
		VCPKMT	ENSG00000100483	protein_coding	314.379	-0.538604	0.00225736	0.0479734	0.872537	0.586577	0.000457016	both
		PARD3B	ENSG00000116117	protein_coding	277.572	0.0725022	0.678547	-0.608088	7.18e-07	-0.68059	1.1e-08	both
		TRADD	ENSG00000102871	protein_coding	292.122	-0.24801	0.291542	-0.0308052	0.937599	0.217205	0.314252	both
		PAM16	ENSG00000217930	protein_coding	293.292	-0.101449	0.63176	0.155115	0.424541	0.256564	0.102981	both
		ERCC8	ENSG00000049167	protein_coding	285.446	-0.0127949	0.97645	-0.0948312	0.661283	-0.0820364	0.66115	both
		HOXA11	ENSG00000005073	protein_coding	249.493	0.10975	0.437268	0.112152	0.43981	0.0024023	1	both
		SYK	ENSG00000165025	protein_coding	232.128	0	1	1.28728	0.650139	1.10512	0.65095	both
		ZNRF2	ENSG00000180233	protein_coding	270.832	-0.333012	0.0359777	-0.0401435	0.876851	0.292868	0.053237	both
		PPM1E	ENSG00000175175	protein_coding	232.821	-0.124352	0.650792	-0.223483	0.37531	-0.0991311	0.701798	both
		ACTA2	ENSG00000107796	protein_coding	254.028	-0.161714	0.397545	-0.519704	0.000906982	-0.35799	0.0239694	both
		PEX11A	ENSG00000166821	protein_coding	250.144	-0.321069	0.0710319	-0.481689	0.00377798	-0.16062	0.391607	both
		VRK2	ENSG00000028116	protein_coding	267.086	-0.168674	0.381191	0.349674	0.0306498	0.518347	0.000404848	both
		IFITM1	ENSG00000185885	protein_coding	233.138	-0.0471914	0.905855	-0.151794	0.631536	-0.104602	0.712815	both
		EEF1AKMT3	ENSG00000123427	protein_coding	264.675	-0.0495239	0.827064	-0.136856	0.469496	-0.0873317	0.624936	both
		PPP3CC	ENSG00000120910	protein_coding	256.272	0.255366	0.0559235	0.0355347	0.872713	-0.219831	0.0871207	both
		RASSF2	ENSG00000101265	protein_coding	211.966	0.0616121	0.915717	-0.824947	0.0405286	-0.886559	0.0177671	both
		SLC27A5	ENSG00000083807	protein_coding	246.264	-0.0371157	0.932198	0.148387	0.63176	0.185502	0.457919	both
		GJB1	ENSG00000169562	protein_coding	310.691	0	1	0	1	0	1	both
		LY6G5B	ENSG00000240053	protein_coding	247.896	-0.297671	0.151886	-0.188526	0.420568	0.109146	0.638127	both
		SMAD1	ENSG00000170365	protein_coding	230.892	0.308611	0.0863443	-0.00339781	1	-0.312009	0.061455	both
		TOMM40L	ENSG00000158882	protein_coding	229.688	-0.202718	0.295483	0.479404	0.00239733	0.682122	3.93e-06	both
		UBE2V1	ENSG00000244687	protein_coding	245.526	-0.559708	0.0230048	0.0749745	0.849165	0.634682	0.00528053	both
		BCL2	ENSG00000171791	protein_coding	198.111	0.00869443	0.999776	-0.0758382	0.808062	-0.0845326	0.734355	both
		CGNL1	ENSG00000128849	protein_coding	233.796	0.294914	0.664789	0.0282665	0.991208	-0.266647	0.669231	both
		LHX1	ENSG00000273706	protein_coding	180.864	3.35404	0.0528504	1.28728	0.650139	-2.06676	0.22626	both
		HNF1A	ENSG00000135100	protein_coding	268.847	1.19477	0.110989	-1.00873	0.383515	-2.2035	0.00871837	both
		RYR2	ENSG00000198626	protein_coding	179.194	0.579662	0.188878	1.82245	8.38e-09	1.24279	2.24e-05	both
		NRXN3	ENSG00000021645	protein_coding	176.183	-0.32912	0.804739	0.0118289	1	0.340948	0.767947	both
		NEB	ENSG00000183091	protein_coding	230.504	0.346834	0.189006	-0.0119654	0.99366	-0.358799	0.142238	both
		PAX2	ENSG00000075891	protein_coding	173.124	-1.28729	0.57856	-1.14396	0.641812	0.143329	0.978486	both
		CAMKMT	ENSG00000143919	protein_coding	205.836	0.167621	0.32183	0.109864	0.571688	-0.0577571	0.752446	both
		FAM86C1P	ENSG00000158483	transcribed_unprocessed_pseudogene	202.671	-0.322842	0.0305958	0.28615	0.0543152	0.608992	2.73e-06	both
		MEF2C	ENSG00000081189	protein_coding	175.742	-0.214822	0.261146	0.0394153	0.891197	0.254238	0.13216	both
		EPS8L1	ENSG00000131037	protein_coding	205.529	0.622767	0.00789605	0.00531902	1	-0.617448	0.00577493	both
		FADD	ENSG00000168040	protein_coding	182.503	-0.523755	0.00432986	0.555172	0.00143885	1.07893	2.04e-11	both
		PTN	ENSG00000105894	protein_coding	161.141	-0.248682	0.680824	-0.166582	0.811147	0.0820996	0.906566	both
		EYA1	ENSG00000104313	protein_coding	158.982	-0.109889	0.602841	-0.366843	0.0287583	-0.256954	0.121471	both
		TMEM102	ENSG00000181284	protein_coding	163.123	-0.577949	0.000654147	-0.119676	0.613747	0.458274	0.00641414	both
		CCDC113	ENSG00000103021	protein_coding	152.228	0.0837736	0.666073	0.181032	0.273658	0.0972582	0.551103	both
		GUCY1B1	ENSG00000061918	protein_coding	138.674	0.137749	0.974505	0.290791	0.920806	0.153042	0.961502	both
		AKAP7	ENSG00000118507	protein_coding	157.567	-0.138109	0.643244	-0.349499	0.166026	-0.21139	0.399216	both
		S100A1	ENSG00000160678	protein_coding	193.723	0.540383	0.109381	-0.87896	0.0152403	-1.41934	7.52e-06	both
		ZC4H2	ENSG00000126970	protein_coding	147.895	-0.320561	0.143173	-0.552433	0.00661854	-0.231873	0.30142	both
		RAB3A	ENSG00000105649	protein_coding	144.293	-0.261454	0.199811	-0.138182	0.565417	0.123272	0.565183	both
		AR	ENSG00000169083	protein_coding	122.455	0.254675	0.406265	0.274407	0.38141	0.0197318	0.974904	both
		MAGI2	ENSG00000187391	protein_coding	151.913	-1.30091	0.00185137	-0.267458	0.579434	1.03346	0.0165307	both
		SLC51A	ENSG00000163959	protein_coding	162.813	0.326516	0.407419	0.109383	0.844883	-0.217133	0.57286	both
		METTL18	ENSG00000171806	protein_coding	128.67	-0.139706	0.60287	0.0732268	0.821516	0.212933	0.331232	both
		FRMPD4	ENSG00000169933	protein_coding	112.555	0.182177	0.974505	0.325506	0.93577	0.143329	0.978486	both
		RADIL	ENSG00000157927	protein_coding	116.944	2.58483	0.00619453	0.15618	0.938803	-2.42865	0.00718702	both
		HYPK	ENSG00000242028	protein_coding	133.358	1.50887	2.61e-14	-0.610393	0.0246709	-2.11927	4.31e-23	both
		PXMP2	ENSG00000176894	protein_coding	120.855	0.0524768	0.87894	0.0432697	0.90813	-0.00920711	0.994479	both
		EIF3CL	ENSG00000205609	protein_coding	132.985	-0.261761	0.275136	0.0508144	0.886678	0.312576	0.139413	both
		LY6G5C	ENSG00000204428	protein_coding	119.365	1.66686	3.15e-09	0.13797	0.810199	-1.52889	9.35e-08	both
		ERCC5	ENSG00000134899	protein_coding	101.7	-0.346651	0.252649	-0.356471	0.24404	-0.00981965	0.999953	both
		MTCP1	ENSG00000214827	protein_coding	93.0984	-0.178945	0.517825	-0.603257	0.00718409	-0.424312	0.0592974	both
		RGS11	ENSG00000076344	protein_coding	88.0171	0.106597	0.82767	-0.277656	0.503135	-0.384253	0.251839	both
		TLE6	ENSG00000104953	protein_coding	84.036	-0.277249	0.42247	-0.696134	0.0220603	-0.418884	0.181681	both
		CLDN3	ENSG00000165215	protein_coding	85.232	-0.396646	0.476643	-0.658229	0.202022	-0.261584	0.635178	both
		CAVIN3	ENSG00000170955	protein_coding	87.2228	-0.302042	0.253378	-0.0827587	0.822613	0.219283	0.382974	both
		P2RX1	ENSG00000108405	protein_coding	96.6498	0.355521	0.368842	0.39694	0.318013	0.0414189	0.941319	both
		ESAM	ENSG00000149564	protein_coding	84.0757	0.0481782	0.966812	-0.55575	0.376508	-0.603929	0.269359	both
		NPPC	ENSG00000163273	protein_coding	75.1763	0.179696	0.945945	-2.52367	0.189226	-2.70336	0.111573	both
		HAND2	ENSG00000164107	protein_coding	60.3088	-1.6609	0.490015	-0.555776	0.861879	1.10512	0.651325	both
		CRB1	ENSG00000134376	protein_coding	62.2616	-0.433152	0.0834609	-0.164987	0.600171	0.268165	0.28272	both
		NRXN2	ENSG00000110076	protein_coding	57.66	-2.66391	0.159978	-2.52058	0.192634	0	1	both
		CORO1A	ENSG00000102879	protein_coding	61.4588	1.67253	3.2e-05	0.0086954	1	-1.66384	4.09e-05	both
		PECAM1	ENSG00000261371	protein_coding	79.7687	0.272864	0.495217	0.368953	0.338331	0.0960897	0.816731	both
		CDX2	ENSG00000165556	protein_coding	54.5129	0.402956	0.493839	0.468795	0.426602	0.0658381	0.929582	both
		RILP	ENSG00000167705	protein_coding	67.3007	0.00373604	1	0.352942	0.380155	0.349205	0.3261	both
		PEX11G	ENSG00000104883	protein_coding	56.2021	0.133494	0.796633	-0.659584	0.104472	-0.793079	0.0281346	both
		LY6G6C	ENSG00000204421	protein_coding	62.5273	5.75302	7.54e-14	0.817351	0.576551	-4.93567	1.57e-13	both
		CRB3	ENSG00000130545	protein_coding	68.7003	0.297845	0.79063	-0.450489	0.715143	-0.748335	0.419693	both
		F8	ENSG00000185010	protein_coding	51.9	-0.62522	0.0157593	-0.336232	0.247556	0.288988	0.30835	both
		FAM186B	ENSG00000135436	protein_coding	55.8867	-0.854453	0.00884407	-0.171732	0.703676	0.682721	0.0329663	both
		ESR1	ENSG00000091831	protein_coding	43.6722	0.766981	0.126014	0.304046	0.650006	-0.462935	0.347286	both
		ETFBKMT	ENSG00000139160	protein_coding	43.8465	0.272629	0.511639	-0.556722	0.188488	-0.829351	0.0195874	both
		SLC51B	ENSG00000186198	protein_coding	59.0532	0	1	0	1	0	1	both
		FLT3	ENSG00000122025	protein_coding	35.7821	0	1	0	1	0	1	both
		INSC	ENSG00000188487	protein_coding	35.6611	0.178805	0.969291	0.333832	0.921185	0.155027	0.969207	both
		ZBTB16	ENSG00000109906	protein_coding	34.7409	0	1	1.2873	0.651083	1.10512	0.652278	both
		H2BC9	ENSG00000275713	protein_coding	37.4203	0.878288	0.0104623	-1.12958	0.00175777	-2.00787	4.25e-10	both
		CDC42	ENSG00000070831	protein_coding	35.8563	-0.67664	0.129816	-0.151327	0.808686	0.525313	0.22662	both
		UPK1A	ENSG00000105668	protein_coding	32.306	0.829584	0.169283	-1.77877	0.0475099	-2.60835	0.000681831	both
		TNF	ENSG00000232810	protein_coding	37.7181	5.46402	7.14e-11	-0.671615	0.777802	-6.13563	8.78e-08	both
		GCHFR	ENSG00000137880	protein_coding	32.5837	-0.218401	0.692143	-0.140235	0.828303	0.0781659	0.896319	both
		FRMPD1	ENSG00000070601	protein_coding	27.134	0.182197	0.974561	0.325526	0.93597	0.143329	0.978486	both
		FAM86B2	ENSG00000145002	protein_coding	28.3711	-0.345899	0.569055	0.804038	0.0868661	1.14994	0.00728372	both
		NPPA	ENSG00000175206	protein_coding	35.5513	1.53003	0.0228814	-0.0700955	0.970082	-1.60012	0.015017	both
		IPO4	ENSG00000196497	protein_coding	32.6918	0.106963	0.906839	0.482084	0.454849	0.375122	0.519619	both
		RGS7	ENSG00000182901	protein_coding	24.1346	0	1	3.17778	0.0829638	2.9956	0.075944	both
		CRB2	ENSG00000148204	protein_coding	28.1739	1.61911	0.00444633	0.332727	0.715798	-1.28638	0.0189894	both
		PDGFRA	ENSG00000134853	protein_coding	23.2737	2.61727	0.197721	2.18598	0.351848	-0.43129	0.846057	both
		COMP	ENSG00000105664	protein_coding	32.6954	0.734736	0.469693	-0.823177	0.574131	-1.55791	0.139677	both
		PCP4	ENSG00000183036	protein_coding	24.9179	-0.256603	0.502669	0.0198178	0.985243	0.276421	0.412859	both
		CHRNB2	ENSG00000160716	protein_coding	25.8044	1.35806	0.0359777	1.16191	0.088508	-0.196148	0.792041	both
		CFTR	ENSG00000001626	protein_coding	20.1633	1.47878	0.0900223	0.0595089	0.985981	-1.41928	0.0894502	both
		CAPN3	ENSG00000092529	protein_coding	22.8069	1.17841	0.0207899	-0.0378166	0.98364	-1.21623	0.0133417	both
		PYCARD	ENSG00000103490	protein_coding	22.9526	-0.128556	0.899373	-0.562489	0.456935	-0.433933	0.528141	both
		CASP1	ENSG00000137752	protein_coding	22.3153	-0.0673476	0.956013	0.723126	0.235859	0.790474	0.141422	both
		PRKN	ENSG00000185345	protein_coding	18.7814	3.23844	0.056949	0.325513	0.936356	-2.91293	0.0660438	both
		PRAM1	ENSG00000133246	protein_coding	18.5829	2.85371	0.00115839	0.818334	0.569329	-2.03538	0.00703833	both
		TRPC4	ENSG00000133107	protein_coding	15.3839	-0.53838	0.652944	-0.388273		0.150107	0.920165	both
		NOD2	ENSG00000167207	protein_coding	19.4054	0.0696831	0.974505	0.513185	0.614311	0.443501	0.620983	both
		CHRNA2	ENSG00000120903	protein_coding	21.9802	2.7958	0.0321543	3.1898	0.010944	0.393998	0.702034	both
		MPP4	ENSG00000082126	protein_coding	15.6883	-0.554211	0.454256	1.94522		2.49944	5.91e-07	both
		RAD51	ENSG00000051180	protein_coding	13.3115	0.35992	0.626732	-0.148685		-0.508605	0.421351	both
		FOXP3	ENSG00000049768	protein_coding	13.181	1.23964	0.088387	0.761539		-0.478098	0.512473	both
		AQP4	ENSG00000171885	protein_coding	11.8348	3.29959	0.0892183	1.2873		-2.01229	0.291342	both
		MTMR8	ENSG00000102043	protein_coding	10.9995	0.0472862	0.973992	0.304051		0.256764	0.68193	both
		OTX2	ENSG00000165588	protein_coding	10.459	0	1	0		0	1	both
		TP63	ENSG00000073282	protein_coding	10.6475	-0.539144	0.517797	-1.0427		-0.503553	0.513851	both
		HSP90AB4P	ENSG00000282100	processed_pseudogene	11.8562	0.154003	0.927618	-3.62463		-3.77864	0.00740912	both
		ACR	ENSG00000100312	protein_coding	10.4669	3.05731	0.122575	1.2873		-1.77002	0.365387	both
		CD19	ENSG00000177455	protein_coding	13.3931	2.03883	0.389381	2.18894		0.15011	0.971708	both
		ALK	ENSG00000171094	protein_coding	10.9594	1.07638	0.149896	1.4341		0.357718	0.622116	both
		F2RL2	ENSG00000164220	protein_coding	10.1105	-0.238929	0.865509	1.00751		1.24644	0.129378	both
		NFE4	ENSG00000230257	lncRNA	9.22676	0.133876	0.87672	0.846441		0.712565	0.161631	both
		NTRK1	ENSG00000198400	protein_coding	8.01507	0.19651	0.957222	0.330871		0.134361	0.970739	both
		ITGB3	ENSG00000259207	protein_coding	8.38967	0.325724	0.726327	-0.536109		-0.861833	0.236951	both
		NOS1	ENSG00000089250	protein_coding	7.90408	0	1	0		0	1	both
		DAZL	ENSG00000092345	protein_coding	12.0603	2.03243	0.39516	6.07722		4.04479	0.00171683	both
GO:0097004	adipokinetic hormone binding
		CMKLR2	ENSG00000183671	protein_coding	36.4296	-0.413784	0.20946	-0.77062	0.0108442	-0.356837	0.274921	both
GO:0071617	lysophospholipid acyltransferase activity
		MBOAT7	ENSG00000125505	protein_coding	3070.49	0.452694	7.25e-05	0.501334	7.42e-06	0.04864	0.75038	both
		LPGAT1	ENSG00000123684	protein_coding	2283.61	0.114025	0.245833	-0.0568532	0.632456	-0.170878	0.0406782	both
		LPCAT4	ENSG00000176454	protein_coding	1158.39	-0.0337655	0.847312	0.11318	0.40672	0.146946	0.196194	both
		LPCAT3	ENSG00000111684	protein_coding	260.426	-0.127626	0.410073	-0.190336	0.190745	-0.0627099	0.69211	both
GO:0006506	GPI anchor biosynthetic process
		PIGT	ENSG00000124155	protein_coding	3159.16	-0.0623862	0.377148	-0.096955	0.134089	-0.0345688	0.621714	both
		GPAA1	ENSG00000197858	protein_coding	2315.42	-0.184898	0.134914	-0.0750897	0.628836	0.109808	0.367524	both
		PIGS	ENSG00000087111	protein_coding	1511.21	-0.152118	0.0872744	-0.265194	0.000951408	-0.113076	0.18745	both
		PIGG	ENSG00000174227	protein_coding	1471.07	-0.0728608	0.528962	0.0103197	0.959677	0.0831806	0.404178	both
		PIGQ	ENSG00000007541	protein_coding	1268.39	-0.192128	0.210083	-0.196949	0.200848	-0.00482169	1	both
		DPM1	ENSG00000000419	protein_coding	1402.66	-0.144327	0.289812	0.463509	1.5e-05	0.607836	3.03e-09	both
		DPM2	ENSG00000136908	protein_coding	1156.8	-0.299674	0.00653015	0.245503	0.0292945	0.545177	2.4e-08	both
		SLC30A5	ENSG00000145740	protein_coding	1123.15	-0.204754	0.121433	-0.0648363	0.709545	0.139917	0.273896	both
		PIGO	ENSG00000165282	protein_coding	1019.9	-0.160996	0.0582953	-0.0965889	0.31677	0.0644068	0.479303	both
		PIGK	ENSG00000142892	protein_coding	848.88	-0.270193	0.015468	-0.410422	7.44e-05	-0.140229	0.223772	both
		PIGM	ENSG00000143315	protein_coding	750.186	-0.168722	0.306036	0.122561	0.496582	0.291283	0.0319216	both
		PIGN	ENSG00000197563	protein_coding	673.723	-0.169268	0.133836	-0.249713	0.0175611	-0.0804454	0.496309	both
		PIGU	ENSG00000101464	protein_coding	727.747	-0.38109	0.000153428	-0.302597	0.00377798	0.0784932	0.528836	both
		PIGL	ENSG00000108474	protein_coding	676.096	0.092766	0.608409	0.1722	0.284652	0.0794341	0.625428	both
		PIGC	ENSG00000135845	protein_coding	602.606	-0.0851429	0.564145	-0.0376731	0.842006	0.0474698	0.743303	both
		PGAP2	ENSG00000148985	protein_coding	518.884	0.0502125	0.755921	-0.224608	0.0596733	-0.274821	0.0106879	both
		PIGX	ENSG00000163964	protein_coding	482.742	-0.334314	0.0192853	-0.107025	0.562934	0.227289	0.108405	both
		PIGW	ENSG00000277161	protein_coding	495.516	-0.286288	0.007308	-0.122182	0.342473	0.164106	0.135078	both
		DPM3	ENSG00000179085	protein_coding	465.572	-0.261955	0.161264	0.157497	0.457063	0.419451	0.00864157	both
		PIGA	ENSG00000165195	protein_coding	412.352	-0.262366	0.175837	0.0978806	0.690431	0.360246	0.03228	both
		PGAP4	ENSG00000165152	protein_coding	373.219	-0.289406	0.010539	-0.0763629	0.617992	0.213043	0.0554969	both
		PIGH	ENSG00000100564	protein_coding	385.322	-0.251482	0.0996011	-0.0392975	0.868989	0.212184	0.145131	both
		PGAP3	ENSG00000161395	protein_coding	377.947	0.00950165	0.992387	-0.441578	0.0111431	-0.451079	0.00606325	both
		MPPE1	ENSG00000154889	protein_coding	319.636	-0.337575	0.0188646	0.129325	0.46205	0.466899	0.000332871	both
		PIGP	ENSG00000185808	protein_coding	313.777	-0.13711	0.504541	-0.340456	0.0500811	-0.203345	0.244632	both
		PIGV	ENSG00000060642	protein_coding	291.907	-0.0968242	0.64447	-0.500019	0.0010183	-0.403195	0.00721349	both
		PIGF	ENSG00000151665	protein_coding	271.174	-0.0508953	0.827439	-0.342673	0.0338378	-0.291778	0.0599767	both
		PIGZ	ENSG00000119227	protein_coding	288.977	0.269757	0.377168	-0.603729	0.0514831	-0.873486	0.00131896	both
		PIGB	ENSG00000069943	protein_coding	220.328	-0.15895	0.4729	0.0344711	0.917524	0.193421	0.308797	both
GO:0015810	aspartate transmembrane transport
		SLC25A22	ENSG00000177542	protein_coding	1290.61	-0.103259	0.672749	0.400797	0.0260677	0.504056	0.00214655	both
		LRRC8A	ENSG00000136802	protein_coding	1290.47	-0.149199	0.105541	0.060167	0.60062	0.209366	0.00978196	both
		LRRC8D	ENSG00000171492	protein_coding	1252.49	-0.0480867	0.740133	0.466804	2.94e-07	0.51489	6.24e-09	both
		SLC25A13	ENSG00000004864	protein_coding	1170.27	-0.229484	0.0028528	-0.0654707	0.521079	0.164013	0.0319367	both
		SLC25A12	ENSG00000115840	protein_coding	652.903	0.213808	0.115873	-0.00455596	0.999849	-0.218364	0.0789754	both
		LRRC8C	ENSG00000171488	protein_coding	421.257	-0.106537	0.466705	0.401988	0.000245829	0.508525	1.21e-06	both
		SLC25A18	ENSG00000182902	protein_coding	58.4881	2.00301	4.3e-07	0.389589	0.556843	-1.61342	3.27e-05	both
		LRRC8E	ENSG00000171017	protein_coding	30.5513	-0.255268	0.731039	0.303122	0.666833	0.558389	0.31404	both
GO:0032398	MHC class Ib protein complex
		HLA-E	ENSG00000204592	protein_coding	2046.64	-0.0754432	0.613139	-0.00376201	1	0.0716812	0.585953	both
		HLA-F	ENSG00000204642	protein_coding	287.02	0.0598344	0.87783	-0.203267	0.507279	-0.263101	0.295992	both
GO:0097209	epidermal lamellar body
		SPINK5	ENSG00000133710	protein_coding	43.9025	-0.103077	0.790621	-0.664215	0.0126711	-0.561138	0.0295173	both
		ABCA12	ENSG00000144452	protein_coding	19.553	0.093324	0.899523	-0.318506	0.598256	-0.41183	0.401035	both
GO:0008250	oligosaccharyltransferase complex
		RPN2	ENSG00000118705	protein_coding	8416.92	-0.134914	0.0431746	-0.223906	0.000224487	-0.088992	0.17352	both
		RPN1	ENSG00000163902	protein_coding	5329.54	-0.216565	0.00298172	-0.0880135	0.321697	0.128552	0.0802721	both
		STT3B	ENSG00000163527	protein_coding	4709.02	-0.220543	0.0423961	-0.352251	0.000390527	-0.131707	0.22316	both
		DDOST	ENSG00000244038	protein_coding	4593.44	-0.155183	0.176029	-0.038944	0.81119	0.116239	0.284218	both
		MLEC	ENSG00000110917	protein_coding	3526.45	-0.0802787	0.282596	0.0459608	0.59602	0.126239	0.0439421	both
		STT3A	ENSG00000134910	protein_coding	2941.41	-0.230336	0.00685579	-0.183816	0.038154	0.0465193	0.651325	both
		MAGT1	ENSG00000102158	protein_coding	2178.7	-0.191629	0.0809223	-0.2861	0.00475826	-0.0944714	0.402137	both
		OSTC	ENSG00000198856	protein_coding	2114.23	-0.154697	0.293162	0.0163843	0.950616	0.171081	0.185583	both
		DAD1	ENSG00000129562	protein_coding	1834.64	-0.236654	0.00827769	0.111389	0.288202	0.348043	1.83e-05	both
		OST4	ENSG00000228474	protein_coding	1101.6	-0.254105	0.267083	0.0489372	0.886953	0.303043	0.127869	both
		TUSC3	ENSG00000104723	protein_coding	932.083	-0.228832	0.00236716	-0.241256	0.00126077	-0.0124238	0.920333	both
		TMEM258	ENSG00000134825	protein_coding	984.774	-0.174199	0.397543	0.204402	0.311487	0.378601	0.0199198	both
		KRTCAP2	ENSG00000163463	protein_coding	266.101	-1.0898	3.54e-12	-0.00292388	1	1.08687	4e-12	both
GO:0005641	nuclear envelope lumen
		TUBB	ENSG00000196230	protein_coding	14165.9	-0.247265	0.000282817	0.0935298	0.260815	0.340795	7.18e-08	both
		APP	ENSG00000142192	protein_coding	9904.41	-0.0839526	0.296041	0.0674883	0.431105	0.151441	0.0213617	both
		IGF2R	ENSG00000197081	protein_coding	6419.81	-0.105656	0.162368	-0.242461	0.000171498	-0.136805	0.0389615	both
		CACYBP	ENSG00000116161	protein_coding	5031.06	1.08958	7.91e-66	1.37113	3.98e-104	0.281546	3.42e-05	both
		CCAR1	ENSG00000060339	protein_coding	3199.96	0.117353	0.473316	-0.34324	0.00898152	-0.460593	0.000125766	both
		SORL1	ENSG00000137642	protein_coding	1583.12	-0.264902	0.00826062	-0.374186	7.19e-05	-0.109284	0.308676	both
		PTGES	ENSG00000148344	protein_coding	222.532	-0.387039	0.0818075	1.11617	9.52e-10	1.50321	2.25e-17	both
		ALOX5	ENSG00000012779	protein_coding	136.625	-1.33275	0.126282	-1.40517	0.128348	-0.0724203	0.977852	both
		PLAAT1	ENSG00000127252	protein_coding	36.0213	-0.396793	0.44908	0.175994	0.775963	0.572787	0.193532	both
GO:0097212	lysosomal membrane organization
GO:0030867	rough endoplasmic reticulum membrane
		PLOD1	ENSG00000083444	protein_coding	9047.89	-0.13297	0.14905	-0.225957	0.0062041	-0.0929875	0.291392	both
		UBA1	ENSG00000130985	protein_coding	8710.64	-0.0347105	0.672479	-0.168378	0.00391449	-0.133667	0.0188116	both
		PLOD2	ENSG00000152952	protein_coding	7213.04	-0.495001	1.49e-05	-0.27741	0.0273178	0.21759	0.0717058	both
		CCDC47	ENSG00000108588	protein_coding	2972.89	-0.162088	0.0548059	0.0282633	0.828105	0.190352	0.012755	both
		ZC3H12A	ENSG00000163874	protein_coding	1650.74	1.51995	1.38e-43	0.151632	0.342301	-1.36832	3.17e-35	both
		TMEM97	ENSG00000109084	protein_coding	1463.6	0.167469	0.149228	0.247607	0.0206966	0.0801373	0.498612	both
		PI4KB	ENSG00000143393	protein_coding	1266.51	-0.126445	0.32978	0.0644194	0.675338	0.190864	0.0793851	both
		SUCO	ENSG00000094975	protein_coding	1377.35	0.170231	0.322475	-0.136282	0.465397	-0.306513	0.0307557	both
		MACO1	ENSG00000204178	protein_coding	967.479	-0.015563	0.945219	0.159048	0.195864	0.174611	0.110372	both
GO:0005777	peroxisome
		TKT	ENSG00000163931	protein_coding	18824.6	-0.193078	0.0653353	-0.18346	0.0829558	0.00961801	0.962195	both
		VIM	ENSG00000026025	protein_coding	8042.56	-0.167935	0.1946	-0.281087	0.015496	-0.113152	0.361392	both
		MAVS	ENSG00000088888	protein_coding	4754.33	-0.0731304	0.337179	0.158223	0.0142727	0.231354	8.27e-05	both
		SOD1	ENSG00000142168	protein_coding	4758.55	0.00283057	1	0.283333	0.0244304	0.280502	0.0170508	both
		ACSL3	ENSG00000123983	protein_coding	5090.93	0.0201009	0.899523	-0.349145	4.93e-05	-0.369246	8.35e-06	both
		ALDH3A2	ENSG00000072210	protein_coding	3153.33	-0.093605	0.238607	-0.108056	0.164267	-0.0144508	0.886478	both
		AGPS	ENSG00000018510	protein_coding	3175.6	-0.148733	0.137895	0.495615	1.05e-09	0.644348	2.25e-16	both
		ACSL4	ENSG00000068366	protein_coding	3339.43	-0.125185	0.451964	0.458158	0.000328444	0.583343	1.21e-06	both
		GBF1	ENSG00000107862	protein_coding	2750.25	0.121172	0.109978	-0.0657683	0.459634	-0.18694	0.00468118	both
		IDH1	ENSG00000138413	protein_coding	2974.47	-0.330691	0.00282231	-0.0285094	0.883975	0.302182	0.00436124	both
		DNM1L	ENSG00000087470	protein_coding	2367.6	-0.15684	0.368842	0.0102781	0.982571	0.167118	0.274476	both
		SZT2	ENSG00000198198	protein_coding	2169	-0.00399038	1	0.0734487	0.585653	0.0774391	0.49322	both
		PRDX5	ENSG00000126432	protein_coding	2209.82	-0.347155	0.0934304	0.0607207	0.850582	0.407876	0.0274233	both
		HSD17B4	ENSG00000133835	protein_coding	2195.49	-0.0724964	0.558856	-0.280881	0.00283654	-0.208384	0.0249508	both
		PEX26	ENSG00000215193	protein_coding	2041.89	-0.0380216	0.655069	-0.0982391	0.160923	-0.0602175	0.381233	both
		ATAD1	ENSG00000138138	protein_coding	1999.15	-0.147526	0.319887	0.202009	0.146131	0.349535	0.00294967	both
		MARF1	ENSG00000166783	protein_coding	2058.71	0.0692357	0.486011	0.0953028	0.314829	0.0260671	0.798397	both
		MIEF1	ENSG00000100335	protein_coding	1952.98	0.0209675	0.836208	0.261035	1.41e-05	0.240067	4.8e-05	both
		FAR1	ENSG00000197601	protein_coding	1632.27	0.00911926	0.976261	0.228066	0.0451508	0.218947	0.0387977	both
		ECH1	ENSG00000104823	protein_coding	1896.61	-0.194171	0.128841	-0.128552	0.366795	0.0656189	0.641538	both
		ACOX1	ENSG00000161533	protein_coding	2063.06	0.53176	2.28e-14	-0.0309015	0.816965	-0.562662	1.74e-15	both
		HMGCR	ENSG00000113161	protein_coding	1897.51	0.159384	0.0756355	0.0104892	0.953755	-0.148895	0.0754952	both
		MFF	ENSG00000168958	protein_coding	1808.05	-0.202104	0.112467	0.237954	0.0517976	0.440058	3.34e-05	both
		GNPAT	ENSG00000116906	protein_coding	1778.37	-0.109765	0.321273	-0.326328	0.000284033	-0.216563	0.017175	both
		LONP2	ENSG00000102910	protein_coding	1757.54	0.0134129	0.939029	0.282306	0.00072616	0.268893	0.000878738	both
		ABCD4	ENSG00000119688	protein_coding	1776.19	0.240144	0.00910883	-0.0464515	0.733524	-0.286596	0.000893124	both
		ABCD1	ENSG00000101986	protein_coding	1661.91	-0.184495	0.345092	0.276836	0.12375	0.461331	0.00263247	both
		ABCD3	ENSG00000117528	protein_coding	1619.71	-0.332881	0.00248314	0.0152386	0.947327	0.348119	0.000832497	both
		NUDT19	ENSG00000213965	protein_coding	1270	0.0130813	0.93979	0.235121	0.00524101	0.222039	0.00607591	both
		GSTK1	ENSG00000197448	protein_coding	1292.32	-0.0528709	0.622668	-0.108271	0.247648	-0.0553997	0.55581	both
		PEX6	ENSG00000124587	protein_coding	1198.39	0.185709	0.207828	-0.108728	0.525951	-0.294437	0.0187446	both
		HSDL2	ENSG00000119471	protein_coding	1246.31	-0.181876	0.229234	-0.446589	0.000449796	-0.264713	0.0414526	both
		MPV17L	ENSG00000156968	protein_coding	1476.81	-0.296063	0.000522829	0.789433	1.97e-27	1.0855	7.9e-50	both
		SCP2	ENSG00000116171	protein_coding	1214.07	-0.266129	0.0204347	-0.0577757	0.721296	0.208353	0.0610667	both
		ACAA1	ENSG00000060971	protein_coding	1373.05	0.0147346	0.939275	0.165288	0.11536	0.150554	0.120813	both
		IDE	ENSG00000119912	protein_coding	1184.11	-0.000208869	1	0.247975	0.0538962	0.248184	0.0366387	both
		IDI1	ENSG00000067064	protein_coding	1207.53	0.255935	0.0237188	-0.278546	0.0143056	-0.534481	8.78e-08	both
		MVD	ENSG00000167508	protein_coding	1331.47	-0.0583258	0.83862	-0.192236	0.395669	-0.13391	0.524211	both
		MPV17	ENSG00000115204	protein_coding	1178.12	-0.21425	0.0295747	0.00564193	0.987992	0.219892	0.0165931	both
		TYSND1	ENSG00000156521	protein_coding	978.184	-0.145627	0.412796	0.295952	0.0526142	0.44158	0.00109546	both
		IDH2	ENSG00000182054	protein_coding	992.295	-0.327944	0.0127861	-0.744383	3.47e-10	-0.41644	0.000801034	both
		PIK3C3	ENSG00000078142	protein_coding	1051.92	-0.130925	0.450313	-0.0108715	0.978552	0.120054	0.441115	both
		TRIM37	ENSG00000108395	protein_coding	965.61	-0.0907824	0.588901	-0.0626929	0.73706	0.0280895	0.877442	both
		FIS1	ENSG00000214253	protein_coding	976.842	-0.245333	0.170701	0.0458731	0.864499	0.291206	0.0658438	both
		MYO5A	ENSG00000197535	protein_coding	877.679	-0.134282	0.215776	-0.143991	0.185142	-0.00970911	0.960415	both
		PEX5	ENSG00000139197	protein_coding	900.949	0.0234918	0.890929	0.241394	0.016384	0.217902	0.0229178	both
		PEX13	ENSG00000162928	protein_coding	984.756	0.0172603	0.938789	-0.276637	0.0167429	-0.293897	0.0067049	both
		ACSL1	ENSG00000151726	protein_coding	974.666	0.142466	0.294221	0.554877	8.7e-08	0.412412	7.55e-05	both
		PEX1	ENSG00000127980	protein_coding	799.726	-0.0119436	0.968146	-0.125849	0.383805	-0.113905	0.374587	both
		SLC25A17	ENSG00000100372	protein_coding	790.937	0.0719892	0.550929	0.310423	0.000462726	0.238434	0.00670922	both
		PIPOX	ENSG00000179761	protein_coding	976.324	-0.81732	0.143829	-0.390565	0.532644	0.426755	0.495615	both
		PEX14	ENSG00000142655	protein_coding	749.675	-0.0815634	0.68537	0.0692785	0.743338	0.150842	0.329367	both
		ISOC1	ENSG00000066583	protein_coding	792.931	-0.239374	0.191492	0.115838	0.596505	0.355212	0.0237209	both
		VWA8	ENSG00000102763	protein_coding	751.374	-0.0422908	0.831694	-0.251506	0.0663415	-0.209215	0.105596	both
		ECI2	ENSG00000198721	protein_coding	790.473	-0.316057	0.00474162	0.0841572	0.56917	0.400214	0.000118568	both
		MGAT4A	ENSG00000071073	protein_coding	822.637	0.800528	0.0607987	-0.74987	0.232811	-1.5504	0.00116743	both
		ACBD5	ENSG00000107897	protein_coding	700.252	0.0421924	0.761114	-0.105754	0.363693	-0.147947	0.125625	both
		PNPLA8	ENSG00000135241	protein_coding	718.134	-0.136249	0.291531	-0.128856	0.335296	0.00739311	0.979187	both
		CAT	ENSG00000121691	protein_coding	682.11	-0.324408	0.000648446	-0.519128	8.76e-09	-0.19472	0.0495884	both
		DECR2	ENSG00000242612	protein_coding	715.62	-0.194017	0.0790817	0.174887	0.115747	0.368904	0.000102287	both
		CRAT	ENSG00000095321	protein_coding	644.373	-0.0286576	0.887551	-0.527693	3.02e-06	-0.499035	7.27e-06	both
		PEX19	ENSG00000162735	protein_coding	570.515	-0.372869	0.00105266	-0.0347648	0.857491	0.338105	0.00229586	both
		MTARC2	ENSG00000117791	protein_coding	566.819	0.0257729	0.889193	-0.00683485	0.986713	-0.0326077	0.822536	both
		MUL1	ENSG00000090432	protein_coding	582.998	-0.0643428	0.739997	0.334197	0.0131548	0.398539	0.00144711	both
		PMVK	ENSG00000163344	protein_coding	547.815	-0.070449	0.840948	0.404222	0.0935513	0.474671	0.0275648	both
		HMGCL	ENSG00000117305	protein_coding	520.014	-0.413543	0.00122662	-0.319649	0.0166671	0.0938935	0.543196	both
		TMEM135	ENSG00000166575	protein_coding	559.532	-0.0349893	0.878581	-0.589167	4.55e-06	-0.554178	1.15e-05	both
		STING1	ENSG00000184584	protein_coding	470.852	-0.402008	0.019304	0.000316591	1	0.402324	0.0123647	both
		DEPP1	ENSG00000165507	protein_coding	628.406	3.40238	1.65e-06	0.55237	0.6968	-2.85001	1.23e-05	both
		DHRS7B	ENSG00000109016	protein_coding	474.775	-0.128545	0.404703	-0.0652575	0.723895	0.0632873	0.686138	both
		MVK	ENSG00000110921	protein_coding	512.628	-0.0855924	0.696052	-0.0916177	0.683908	-0.00602526	0.999319	both
		PHYH	ENSG00000107537	protein_coding	499.153	-0.332833	0.0445845	-0.25911	0.140311	0.0737235	0.712826	both
		ACOT8	ENSG00000101473	protein_coding	483.114	-0.101354	0.584675	0.199473	0.212534	0.300827	0.027259	both
		PEX10	ENSG00000157911	protein_coding	471.079	-0.27667	0.044486	0.171788	0.257783	0.448458	0.000210911	both
		PECR	ENSG00000115425	protein_coding	514.115	-0.0955104	0.59576	-0.445207	0.00126873	-0.349697	0.0113499	both
		SLC27A2	ENSG00000140284	protein_coding	417.863	-0.189892	0.0505549	0.258324	0.00389422	0.448217	4.88e-08	both
		PEX16	ENSG00000121680	protein_coding	433.701	-0.440432	0.000668421	0.0384633	0.861707	0.478896	0.000104325	both
		DHRS4L2	ENSG00000187630	protein_coding	438.321	-0.402849	0.000340709	-0.136062	0.332375	0.266788	0.0199895	both
		HACL1	ENSG00000131373	protein_coding	403.076	-0.298242	0.0278073	0.13761	0.388168	0.435852	0.000342101	both
		DHRS4	ENSG00000157326	protein_coding	366.07	-0.188813	0.228745	0.101082	0.581256	0.289895	0.029919	both
		PEX11B	ENSG00000131779	protein_coding	357.225	-0.370726	0.00443656	0.271846	0.0405196	0.642572	3.58e-08	both
		SERHL2	ENSG00000183569	protein_coding	327.74	0.197112	0.289775	0.361844	0.0266199	0.164732	0.332681	both
		PEX2	ENSG00000164751	protein_coding	320.638	-0.290019	0.0110372	-0.0558099	0.733677	0.234209	0.0355864	both
		MIEF2	ENSG00000177427	protein_coding	306.608	-0.515547	0.0142005	-0.237651	0.33951	0.277897	0.197176	both
		PEX3	ENSG00000034693	protein_coding	324.723	-0.157054	0.471861	0.107138	0.658191	0.264192	0.136821	both
		NUDT12	ENSG00000112874	protein_coding	284.175	-0.290929	0.0674699	-0.337257	0.0298168	-0.0463274	0.81677	both
		CROT	ENSG00000005469	protein_coding	304.681	0.0632462	0.828639	0.333263	0.100474	0.270016	0.159542	both
		AGXT	ENSG00000172482	protein_coding	375.239	0	1	0	1	0	1	both
		ACOX3	ENSG00000087008	protein_coding	287.315	0.00848954	0.998085	0.357191	0.0596206	0.348701	0.0476401	both
		FAR2	ENSG00000064763	protein_coding	244.79	-0.0994702	0.556904	-0.227271	0.119491	-0.1278	0.386936	both
		PEX11A	ENSG00000166821	protein_coding	250.144	-0.321069	0.0710319	-0.481689	0.00377798	-0.16062	0.391607	both
		NUDT17	ENSG00000186364	protein_coding	261.807	2.41431	8.46e-53	-0.0216243	0.96948	-2.43593	4.87e-48	both
		MLYCD	ENSG00000103150	protein_coding	256.13	-0.156433	0.443633	0.368161	0.0266034	0.524594	0.000566739	both
		EPHX2	ENSG00000120915	protein_coding	273.75	0.185848	0.588792	-0.510632	0.124226	-0.69648	0.0158914	both
		PLAAT3	ENSG00000176485	protein_coding	233.297	-0.228528	0.159827	-0.101601	0.611799	0.126927	0.439997	both
		ACOX2	ENSG00000168306	protein_coding	281.132	-1.70026	0.409262	-0.664156	0.776361	1.03611	0.65095	both
		RIDA	ENSG00000132541	protein_coding	224.145	-0.273265	0.268505	-0.104127	0.737715	0.169139	0.48624	both
		PEX12	ENSG00000108733	protein_coding	209.88	0.0223848	0.942199	-0.198608	0.272448	-0.220993	0.161921	both
		EHHADH	ENSG00000113790	protein_coding	190.686	0.123928	0.684085	-0.224017	0.438084	-0.347945	0.136635	both
		LACC1	ENSG00000179630	protein_coding	140.527	-0.269254	0.286472	0.267737	0.284486	0.536991	0.00886347	both
		PEX7	ENSG00000112357	protein_coding	126.097	-0.0124481	0.992965	-0.227705	0.431496	-0.215257	0.398414	both
		SYT7	ENSG00000011347	protein_coding	151.516	-0.382242	0.0368514	-0.752319	1.2e-05	-0.370077	0.0477601	both
		PJVK	ENSG00000204311	protein_coding	126.2	0.00798629	1	-0.808424	0.00106333	-0.81641	0.000590632	both
		PXMP2	ENSG00000176894	protein_coding	120.855	0.0524768	0.87894	0.0432697	0.90813	-0.00920711	0.994479	both
		PXMP4	ENSG00000101417	protein_coding	115.1	-0.179345	0.412554	0.0468594	0.878401	0.226205	0.229909	both
		BAAT	ENSG00000136881	protein_coding	132.163	3.78806	9.13e-07	-0.402921	0.852687	-4.19099	1.13e-05	both
		PAOX	ENSG00000148832	protein_coding	84.2895	-0.130743	0.829125	-0.202062	0.727842	-0.0713185	0.908424	both
		ACOXL	ENSG00000153093	protein_coding	60.925	-1.53652	0.0637611	-1.02314	0.210154	0.513384	0.634774	both
		AMACR	ENSG00000242110	protein_coding	65.2558	-0.0351801	0.947835	-0.363791	0.224605	-0.328611	0.2289	both
		PEX11G	ENSG00000104883	protein_coding	56.2021	0.133494	0.796633	-0.659584	0.104472	-0.793079	0.0281346	both
		KCNIP4	ENSG00000185774	protein_coding	55.6154	0.46241	0.129232	0.416721	0.18871	-0.0456896	0.914884	both
		ACSL6	ENSG00000164398	protein_coding	53.4944	1.14396	0.688558	1.28729	0.650394	0.143329	0.978486	both
		FNDC5	ENSG00000160097	protein_coding	44.6643	1.63612	0.000310185	0.416982	0.542726	-1.21913	0.00573935	both
		DDO	ENSG00000203797	protein_coding	59.7565	-0.46432	0.702133	0.199661	0.884758	0.663981	0.507275	both
		ACOT4	ENSG00000177465	protein_coding	33.6104	-0.385943	0.372697	0.22908	0.6408	0.615023	0.0845766	both
		CCDC33	ENSG00000140481	protein_coding	30.5615	0.677141	0.198141	-0.0757156	0.941799	-0.752856	0.131288	both
		NOS2	ENSG00000007171	protein_coding	20.6979	0	1	1.28731	0.651889	1.10512	0.653084	both
		NUDT7	ENSG00000140876	protein_coding	21.8459	-0.306171	0.836488	-0.390572	0.800553	-0.0844006	0.973192	both
		IDI2	ENSG00000148377	protein_coding	19.0829	2.00926	0.00179765	-0.185144	0.892712	-2.1944	0.000787018	both
		ACAD11	ENSG00000240303	protein_coding	14.7954	-0.831474	0.153505	-1.05411		-0.222632	0.764606	both
		AOC1	ENSG00000002726	protein_coding	10.2159	-0.121554	0.895417	-0.203805		-0.0822507	0.924866	both
		POMC	ENSG00000115138	protein_coding	9.44027	0	1	0		0	1	both
		ABCD2	ENSG00000173208	protein_coding	8.5432	-0.718341	0.812292	-0.575013		0.143329	0.978737	both
GO:0051697	protein delipidation
		ATG4B	ENSG00000168397	protein_coding	4095.09	0.140119	0.150479	-0.0134046	0.938803	-0.153524	0.0806557	both
		SIRT6	ENSG00000077463	protein_coding	821.317	0.122147	0.56634	0.548944	0.000387206	0.426797	0.0051908	both
		ATG4D	ENSG00000130734	protein_coding	466.974	-0.232373	0.13244	-0.0289073	0.911073	0.203465	0.159917	both
		ATG4C	ENSG00000125703	protein_coding	287.36	-0.271164	0.214312	-0.488656	0.0125594	-0.217492	0.296704	both
		ATG4A	ENSG00000101844	protein_coding	227.696	0.152866	0.414495	0.136248	0.498275	-0.0166179	0.956191	both
GO:0071073	positive regulation of phospholipid biosynthetic process
		XBP1	ENSG00000100219	protein_coding	3602.8	-0.255414	0.0012144	-0.0859654	0.388866	0.169449	0.0321568	both
		CHP1	ENSG00000187446	protein_coding	1899.22	-0.0256569	0.87772	0.00234414	1	0.028001	0.832843	both
		FABP3	ENSG00000121769	protein_coding	47.9113	0.365232	0.323036	-0.49194	0.2139	-0.857172	0.00794203	both
GO:0060229	lipase activator activity
		APOA5	ENSG00000110243	protein_coding	250.498	0	1	0	1	0	1	both
GO:0046479	glycosphingolipid catabolic process
		GLA	ENSG00000102393	protein_coding	1275.9	-0.101018	0.188144	-0.0027959	0.997321	0.0982223	0.164153	both
GO:1905691	lipid droplet disassembly
		PLIN2	ENSG00000147872	protein_coding	4064.73	-0.638016	1.27e-10	-0.313647	0.00346884	0.324369	0.00303863	both
		PRKAA1	ENSG00000132356	protein_coding	2867.87	-0.209279	0.259143	0.158078	0.430094	0.367357	0.0164798	both
		PNPLA2	ENSG00000177666	protein_coding	3134.39	0.0891757	0.693597	-0.0937529	0.685623	-0.182929	0.288732	both
		PRKAA2	ENSG00000162409	protein_coding	1483.76	0.273899	0.00832699	0.0103649	0.967334	-0.263534	0.00720211	both
		CHKA	ENSG00000110721	protein_coding	1459.72	0.194123	0.0283172	0.244492	0.00392009	0.0503694	0.622619	both
		PLIN3	ENSG00000105355	protein_coding	809.992	-0.152911	0.366716	0.233547	0.129846	0.386459	0.00344809	both
		KAT5	ENSG00000172977	protein_coding	332.863	-0.249521	0.147511	0.0647959	0.785899	0.314317	0.0390546	both
GO:0034440	lipid oxidation
		ALOX5	ENSG00000012779	protein_coding	136.625	-1.33275	0.126282	-1.40517	0.128348	-0.0724203	0.977852	both
		ALOX12	ENSG00000108839	protein_coding	122.532	0.213117	0.484732	-0.170174	0.617992	-0.38329	0.125124	both
		ALOX12B	ENSG00000179477	protein_coding	48.4555	0.0366423	0.976668	-0.804135	0.138037	-0.840778	0.086888	both
		PLA2G7	ENSG00000146070	protein_coding	27.9522	3.02064	0.104652	0	1	-2.69513	0.117063	both
		ALOX15	ENSG00000161905	protein_coding	8.37933	-0.379044	0.899523	-2.08647		-1.70742	0.439209	both
GO:0055038	recycling endosome membrane
		PDIA3	ENSG00000167004	protein_coding	12816.5	-0.0230805	0.876435	-0.0739071	0.522337	-0.0508265	0.629217	both
		B2M	ENSG00000166710	protein_coding	10436.7	-0.046313	0.731145	-0.102921	0.3726	-0.0566083	0.61311	both
		NDRG1	ENSG00000104419	protein_coding	9832.36	-0.612563	7.3e-26	-0.418045	4.08e-12	0.194518	0.00223981	both
		TFRC	ENSG00000072274	protein_coding	6319.12	-0.0379315	0.748066	-0.345648	4.51e-06	-0.307717	3.24e-05	both
		HLA-A	ENSG00000206503	protein_coding	6000.53	-0.00280196	1	-0.196406	0.173921	-0.193604	0.135873	both
		RAC1	ENSG00000136238	protein_coding	4922.01	-0.218601	0.00159128	0.0856797	0.310882	0.30428	1.82e-06	both
		HLA-C	ENSG00000204525	protein_coding	4429.32	-0.12224	0.333702	-0.23649	0.0324366	-0.11425	0.318726	both
		ATP13A3	ENSG00000133657	protein_coding	4081.27	-0.158485	0.134539	0.552542	1.08e-10	0.711028	9.93e-18	both
		HLA-B	ENSG00000234745	protein_coding	2536.72	-0.119595	0.28831	-0.221708	0.0252066	-0.102113	0.324538	both
		RAB11FIP3	ENSG00000090565	protein_coding	2709.01	-0.00213353	1	-0.0993322	0.525566	-0.0971987	0.466225	both
		ABHD17A	ENSG00000129968	protein_coding	2592.78	-0.213581	0.332856	0.145366	0.553953	0.358948	0.0481854	both
		RAB10	ENSG00000084733	protein_coding	2701.5	-0.134032	0.0623684	0.0340594	0.72983	0.168092	0.00935748	both
		RAB11A	ENSG00000103769	protein_coding	2246.09	-0.161774	0.110989	0.058542	0.650425	0.220316	0.0134972	both
		TPCN1	ENSG00000186815	protein_coding	2169.54	-0.0641347	0.504846	-0.206859	0.00644881	-0.142724	0.0580928	both
		ARF6	ENSG00000165527	protein_coding	2132.07	-0.145584	0.170623	-0.0512951	0.708838	0.0942888	0.361392	both
		GGA3	ENSG00000125447	protein_coding	2105.74	-0.0223327	0.826781	0.139553	0.0428477	0.161886	0.010527	both
		SCAMP4	ENSG00000227500	protein_coding	2039.49	-0.053293	0.686499	-0.0565054	0.670288	-0.00321242	1	both
		HLA-E	ENSG00000204592	protein_coding	2046.64	-0.0754432	0.613139	-0.00376201	1	0.0716812	0.585953	both
		ATP9A	ENSG00000054793	protein_coding	1968.47	0.0160031	0.913726	0.135574	0.133525	0.119571	0.151882	both
		RAB14	ENSG00000119396	protein_coding	1759.72	-0.170841	0.276073	-0.0217254	0.935586	0.149115	0.297679	both
		GRIPAP1	ENSG00000068400	protein_coding	1677.69	-0.0863086	0.477003	-0.231351	0.0200434	-0.145042	0.144703	both
		PACSIN2	ENSG00000100266	protein_coding	1719.55	-0.121452	0.206774	0.143702	0.121919	0.265154	0.000773803	both
		SCAMP3	ENSG00000116521	protein_coding	1609.32	0.037034	0.852273	0.0439988	0.826881	0.00696478	0.986166	both
		RAB11B	ENSG00000185236	protein_coding	1631.23	-0.280894	0.036054	-0.0868078	0.624747	0.194087	0.137784	both
		PLEKHB2	ENSG00000115762	protein_coding	1755.71	0.144851	0.184532	0.461837	1.57e-07	0.316986	0.000371819	both
		MICALL1	ENSG00000100139	protein_coding	1507.68	-0.25012	0.00212532	0.0586224	0.60062	0.308742	5.07e-05	both
		SCAMP2	ENSG00000140497	protein_coding	1536.77	-0.188089	0.0840754	0.0794758	0.551948	0.267565	0.00527393	both
		EHD2	ENSG00000024422	protein_coding	1450.75	-0.346163	0.256983	-0.17576	0.630637	0.170403	0.581033	both
		SORL1	ENSG00000137642	protein_coding	1583.12	-0.264902	0.00826062	-0.374186	7.19e-05	-0.109284	0.308676	both
		VAMP3	ENSG00000049245	protein_coding	1434.05	-0.250899	0.0168687	0.15677	0.172169	0.40767	1.2e-05	both
		ATG9A	ENSG00000198925	protein_coding	1364.22	-0.325852	0.0165597	-0.157029	0.326751	0.168822	0.223135	both
		EHD1	ENSG00000110047	protein_coding	1443.01	0.0837338	0.74227	0.577108	0.000641164	0.493374	0.00275945	both
		ZFYVE27	ENSG00000155256	protein_coding	1287.39	-0.103285	0.589638	0.307595	0.0413405	0.41088	0.00242875	both
		CMTM6	ENSG00000091317	protein_coding	1295.6	-0.16878	0.173385	-0.0372972	0.839584	0.131483	0.26236	both
		RAB4A	ENSG00000168118	protein_coding	1171.74	-0.211764	0.0706066	-0.401946	0.000136635	-0.190182	0.0901656	both
		SLC39A4	ENSG00000147804	protein_coding	1286.95	0.353039	0.113784	0.299094	0.205465	-0.0539451	0.845158	both
		ATP11B	ENSG00000058063	protein_coding	1012.75	0.0348809	0.843865	-0.0789369	0.607688	-0.113818	0.349465	both
		RAP2C	ENSG00000123728	protein_coding	997.831	-0.197888	0.0406069	0.0782455	0.513041	0.276134	0.00153	both
		RAB35	ENSG00000111737	protein_coding	1013.89	-0.136637	0.371389	0.245061	0.0681196	0.381698	0.00119949	both
		SCAMP1	ENSG00000085365	protein_coding	953.872	-0.267605	0.0852757	-0.173635	0.316756	0.0939697	0.580972	both
		RAB11FIP5	ENSG00000135631	protein_coding	949.844	-0.0947648	0.573327	0.183872	0.208455	0.278637	0.0243523	both
		ATP11C	ENSG00000101974	protein_coding	904.054	-0.303011	0.0153344	-0.238184	0.0686412	0.0648265	0.662173	both
		VPS13B	ENSG00000132549	protein_coding	923.429	0.153994	0.375988	-0.613849	5.52e-06	-0.767842	2.64e-09	both
		RAP2A	ENSG00000125249	protein_coding	919.84	-0.0290346	0.836107	-0.105153	0.335132	-0.0761186	0.450294	both
		INPP4A	ENSG00000040933	protein_coding	887.891	0.146645	0.19913	0.0365394	0.825398	-0.110106	0.312137	both
		RAP2B	ENSG00000181467	protein_coding	969.357	0.076362	0.514741	0.22309	0.0169647	0.146728	0.113616	both
		RAB12	ENSG00000206418	protein_coding	848.468	0.000691551	1	0.330769	0.00670335	0.330077	0.00445757	both
		OPTN	ENSG00000123240	protein_coding	807.433	-0.147163	0.247645	-0.287381	0.0105979	-0.140218	0.236348	both
		LZTR1	ENSG00000099949	protein_coding	772.096	-0.145384	0.628937	0.349253	0.158177	0.494637	0.020511	both
		STX6	ENSG00000135823	protein_coding	786.909	0.0674999	0.599215	0.0873806	0.484201	0.0198807	0.889174	both
		RAB17	ENSG00000124839	protein_coding	955.396	0.901005	0.0208014	-0.367641	0.558826	-1.26865	0.00205048	both
		SLC9A7	ENSG00000065923	protein_coding	703.006	-0.000330205	1	-0.260285	0.120799	-0.259955	0.0881783	both
		VTI1B	ENSG00000100568	protein_coding	736.105	-0.123269	0.384663	0.142552	0.305726	0.265821	0.0185134	both
		BOK	ENSG00000176720	protein_coding	830.04	-0.356575	0.0478543	-0.00337792	1	0.353197	0.0350922	both
		SLC9A6	ENSG00000198689	protein_coding	631.334	-0.148783	0.193907	-0.173467	0.122938	-0.0246838	0.863914	both
		RAB11FIP2	ENSG00000107560	protein_coding	631.16	0.00308501	1	0.275731	0.0310713	0.272646	0.022637	both
		WASH6P	ENSG00000182484	protein_coding	691.809	-0.140969	0.40998	0.265128	0.0723582	0.406097	0.00196893	both
		STX12	ENSG00000117758	protein_coding	620.802	-0.0802869	0.628501	-0.0206761	0.933021	0.0596108	0.69549	both
		NEU3	ENSG00000162139	protein_coding	647.766	0.114062	0.375988	0.326404	0.00160545	0.212343	0.0405511	both
		EHD4	ENSG00000103966	protein_coding	610.087	-0.239991	0.0442604	0.42383	5.68e-05	0.663821	2.54e-11	both
		RAB11FIP4	ENSG00000131242	protein_coding	596.802	1.69618	0.000199323	0.334145	0.680104	-1.36203	0.00227426	both
		VAMP8	ENSG00000118640	protein_coding	578.948	-0.255171	0.112496	-0.103341	0.607154	0.15183	0.346429	both
		SLC1A1	ENSG00000106688	protein_coding	528.395	-0.171159	0.129516	-0.197025	0.0740959	-0.0258662	0.855761	both
		WASH3P	ENSG00000185596	transcribed_unprocessed_pseudogene	565.143	0.0395063	0.911431	0.18174	0.474089	0.142234	0.533447	both
		ZDHHC2	ENSG00000104219	protein_coding	493.802	-0.34756	0.0640535	-0.228562	0.271266	0.118999	0.566471	both
		WASH2P	ENSG00000146556	transcribed_unprocessed_pseudogene	549.443	-0.274773	0.213624	-0.39136	0.0620685	-0.116588	0.629292	both
		FZD7	ENSG00000155760	protein_coding	462.237	0.516594	0.000703753	-0.183097	0.350813	-0.699691	1.13e-06	both
		RAB8A	ENSG00000167461	protein_coding	479.772	-0.295784	0.0272016	0.239349	0.0812552	0.535132	4.98e-06	both
		ABHD17B	ENSG00000107362	protein_coding	491.156	0.39435	0.00188647	-0.108945	0.533617	-0.503295	2.68e-05	both
		ABHD17C	ENSG00000136379	protein_coding	407.473	0.0130274	0.969291	-0.0403495	0.853008	-0.0533769	0.748348	both
		CLIP3	ENSG00000105270	protein_coding	383.956	0.0615826	0.781067	-0.278471	0.102036	-0.340053	0.0258679	both
		RFFL	ENSG00000092871	protein_coding	446.921	0.0415265	0.832209	0.110012	0.502149	0.0684859	0.654439	both
		SNX18	ENSG00000178996	protein_coding	351.974	0.0417701	0.859266	0.244591	0.123296	0.20282	0.171363	both
		RAB8B	ENSG00000166128	protein_coding	364.252	-0.191793	0.297748	0.197492	0.282264	0.389284	0.00914643	both
		WASHC1	ENSG00000181404	protein_coding	323.982	0.0170019	0.977739	0.475369	0.0225692	0.458367	0.0217984	both
		HLA-F	ENSG00000204642	protein_coding	287.02	0.0598344	0.87783	-0.203267	0.507279	-0.263101	0.295992	both
		SCAMP5	ENSG00000198794	protein_coding	317.676	0.0340039	0.950724	-0.481799	0.116426	-0.515803	0.0655201	both
		HLA-H	ENSG00000206341	unprocessed_pseudogene	313.077	0.02573	1	-1.11828	0.163774	-1.14401	0.111073	both
		BAIAP3	ENSG00000007516	protein_coding	270.076	0.221878	0.424269	-0.589438	0.0173788	-0.811317	0.000289845	both
		MCOLN2	ENSG00000153898	protein_coding	215.344	0.0863282	0.789603	0.241191	0.352244	0.154863	0.530126	both
		HLA-DQB1	ENSG00000179344	protein_coding	198.781	-0.0759423	0.969632	0.212504	0.86485	0.288446	0.767307	both
		RAB13	ENSG00000143545	protein_coding	222.317	-0.215819	0.42251	-0.248274	0.3554	-0.0324553	0.928534	both
		ACAP1	ENSG00000072818	protein_coding	211.533	0.824552	7.17e-06	-0.20858	0.425517	-1.03313	1.09e-08	both
		HLA-DPB1	ENSG00000223865	protein_coding	107.132	0	1	0	1	0	1	both
		EHD3	ENSG00000013016	protein_coding	107.91	-0.397093	0.193876	-0.204158	0.569627	0.192935	0.561997	both
		CLCN4	ENSG00000073464	protein_coding	122.596	0.136275	0.690712	0.265722	0.378362	0.129447	0.66115	both
		WASH4P	ENSG00000234769	unprocessed_pseudogene	116.953	0.125768	0.772372	0.347475	0.317736	0.221707	0.501158	both
		SYT11	ENSG00000132718	protein_coding	84.6079	0.480276	0.0825593	-0.277233	0.412069	-0.757509	0.00254807	both
		SORCS2	ENSG00000184985	protein_coding	73.5662	0.362749	0.36172	-0.278313	0.564394	-0.641062	0.0687944	both
		SYT5	ENSG00000129990	protein_coding	88.9424	1.07232	0.688872	2.21423	0.270209	1.14191	0.516424	both
		NSG1	ENSG00000168824	protein_coding	38.3645	-0.707822	0.57041	-0.132048	0.939217	0.575775	0.631396	both
		ATG9B	ENSG00000181652	protein_coding	41.89	-0.466946	0.3969	0.0962105	0.902814	0.563157	0.240152	both
		PDLIM4	ENSG00000131435	protein_coding	44.8863	-1.28142	0.00587544	-0.525137	0.301407	0.75628	0.130672	both
		CFTR	ENSG00000001626	protein_coding	20.1633	1.47878	0.0900223	0.0595089	0.985981	-1.41928	0.0894502	both
		CD274	ENSG00000120217	protein_coding	15.7383	0.434407	0.442525	0.613133		0.178726	0.751042	both
		SLC26A7	ENSG00000147606	protein_coding	9.30315	0.829766	0.360536	-1.34067		-2.17044	0.0110382	both
		NTRK1	ENSG00000198400	protein_coding	8.01507	0.19651	0.957222	0.330871		0.134361	0.970739	both
GO:0097598	sperm cytoplasmic droplet
		PITHD1	ENSG00000057757	protein_coding	1094.65	-0.00935853	0.973145	0.538683	2.03e-09	0.548042	5.56e-10	both
		IFT172	ENSG00000138002	protein_coding	1019	-0.132424	0.268505	0.000220244	1	0.132644	0.218166	both
GO:0034369	plasma lipoprotein particle remodeling
		APOC1	ENSG00000130208	protein_coding	1807.38	0.629101	0.135381	0.160296	0.80544	-0.468805	0.254011	both
GO:0033106	cis-Golgi network membrane
		ATP2C1	ENSG00000017260	protein_coding	2115.49	-0.102247	0.334514	0.250437	0.00431551	0.352684	1.26e-05	both
		GPR108	ENSG00000125734	protein_coding	1376.36	-0.00455673	0.992812	-0.151343	0.089776	-0.146786	0.0746432	both
		TRAPPC3	ENSG00000054116	protein_coding	969.188	-0.0384058	0.840258	0.274687	0.0271487	0.313093	0.00629544	both
		VPS13B	ENSG00000132549	protein_coding	923.429	0.153994	0.375988	-0.613849	5.52e-06	-0.767842	2.64e-09	both
		BOK	ENSG00000176720	protein_coding	830.04	-0.356575	0.0478543	-0.00337792	1	0.353197	0.0350922	both
		PMEL	ENSG00000185664	protein_coding	41.6955	0.025757	0.978836	-0.320043	0.463606	-0.3458	0.355909	both
		RNF183	ENSG00000165188	protein_coding	18.428	1.43354	0.171138	-2.11855	0.275319	-3.55209	0.0168392	both
GO:0032810	sterol response element binding
		SREBF1	ENSG00000072310	protein_coding	6852.35	-0.118895	0.492198	-0.505124	9.9e-05	-0.386229	0.00269649	both
		SMAD3	ENSG00000166949	protein_coding	3190.87	0.0973943	0.122671	0.400756	1.76e-15	0.303361	2.28e-09	both
		NR1H3	ENSG00000025434	protein_coding	428.459	-0.118039	0.423954	-0.130378	0.380532	-0.0123397	0.959809	both
GO:0046466	membrane lipid catabolic process
		MGST2	ENSG00000085871	protein_coding	1033.98	-0.174643	0.22617	0.0209392	0.933528	0.195582	0.129179	both
		CYP1B1	ENSG00000138061	protein_coding	303.121	0.0383856	0.832529	-1.11506	1.41e-25	-1.15344	1.27e-27	both
		SMPDL3B	ENSG00000130768	protein_coding	49.3582	0.699541	0.0919634	-0.167351	0.800802	-0.866892	0.0274084	both
GO:0034478	phosphatidylglycerol catabolic process
		PLA2G4A	ENSG00000116711	protein_coding	965.43	-0.0347561	0.809762	-0.596194	2.75e-12	-0.561438	3.11e-11	both
		PLB1	ENSG00000163803	protein_coding	22.0991	0.217	0.858743	2.01281	0.00216754	1.79581	0.00433614	both
GO:0004576	oligosaccharyl transferase activity
		STT3B	ENSG00000163527	protein_coding	4709.02	-0.220543	0.0423961	-0.352251	0.000390527	-0.131707	0.22316	both
		STT3A	ENSG00000134910	protein_coding	2941.41	-0.230336	0.00685579	-0.183816	0.038154	0.0465193	0.651325	both
		ALG5	ENSG00000120697	protein_coding	446.925	-0.340761	0.00652519	0.190875	0.166945	0.531636	2.5e-06	both
GO:0090219	negative regulation of lipid kinase activity
		PPP2R5A	ENSG00000066027	protein_coding	785.307	-0.171347	0.150758	-0.175093	0.143534	-0.00374597	1	both
GO:0050994	regulation of lipid catabolic process
		THRA	ENSG00000126351	protein_coding	1100.49	-0.216985	0.0483279	-0.321554	0.00165021	-0.104569	0.359191	both
		CDK4	ENSG00000135446	protein_coding	1028.88	-0.329737	0.00536861	0.0114557	0.968736	0.341193	0.0021796	both
		SIRT6	ENSG00000077463	protein_coding	821.317	0.122147	0.56634	0.548944	0.000387206	0.426797	0.0051908	both
		RARRES2	ENSG00000106538	protein_coding	518.563	-0.281294	0.218629	-0.431271	0.0444581	-0.149977	0.533563	both
		GRIP1	ENSG00000155974	protein_coding	170.694	0.692811	0.174889	1.35715	0.00110765	0.66434	0.0862012	both
GO:0034235	GPI anchor binding
		GPAA1	ENSG00000197858	protein_coding	2315.42	-0.184898	0.134914	-0.0750897	0.628836	0.109808	0.367524	both
		PIGK	ENSG00000142892	protein_coding	848.88	-0.270193	0.015468	-0.410422	7.44e-05	-0.140229	0.223772	both
		PIGU	ENSG00000101464	protein_coding	727.747	-0.38109	0.000153428	-0.302597	0.00377798	0.0784932	0.528836	both
		MPPE1	ENSG00000154889	protein_coding	319.636	-0.337575	0.0188646	0.129325	0.46205	0.466899	0.000332871	both
		THY1	ENSG00000154096	protein_coding	100.999	-0.10777	0.643059	-0.165757	0.445099	-0.057987	0.794788	both
		DPEP1	ENSG00000015413	protein_coding	53.5934	4.0304	0.0124576	3.50377	0.0435178	-0.526623	0.674407	both
GO:1902388	ceramide 1-phosphate transfer activity
		PLEKHA8	ENSG00000106086	protein_coding	1119.72	0.177508	0.105033	-0.00784934	0.978783	-0.185358	0.0636937	both
		CERT1	ENSG00000113163	protein_coding	896.798	0.21221	0.134013	-0.122367	0.457401	-0.334577	0.00633798	both
		CPTP	ENSG00000224051	protein_coding	787.263	-0.0589289	0.868724	0.234276	0.369496	0.293205	0.181478	both
		PLEKHA3	ENSG00000116095	protein_coding	745.164	0.179345	0.124183	0.0822562	0.566555	-0.0970888	0.411536	both
		GLTPD2	ENSG00000182327	protein_coding	662.485	-1.42352	0.0186661	-0.191427	0.819139	1.23209	0.0370594	both
		GLTP	ENSG00000139433	protein_coding	525.964	-0.507414	1.11e-05	-0.196408	0.150232	0.311007	0.00920184	both
		MTTP	ENSG00000138823	protein_coding	658.353	-1.81353	0.15561	0.556758	0.556829	2.37028	0.0305482	both
		PLEKHA8P1	ENSG00000134297	transcribed_processed_pseudogene	116.553	0.386884	0.0134463	-0.236442	0.204001	-0.623326	2e-05	both
GO:0005319	lipid transporter activity
		APOB	ENSG00000084674	protein_coding	45565.6	-4.20832	0.000674202	1.29934	0.000156641	5.50766	1.22e-06	both
		APOA1	ENSG00000118137	protein_coding	31694.1	-1.11108	0.186199	0.741295	0.260815	1.85237	0.00665128	both
		APOA2	ENSG00000158874	protein_coding	23011.3	-5.1222	0.000335226	0.685218	0.255584	5.80742	1.4e-05	both
		APOE	ENSG00000130203	protein_coding	18155.2	1.1677	3.64e-06	0.639942	0.0299866	-0.527761	0.038754	both
		ABCA2	ENSG00000107331	protein_coding	5639.27	-0.0597114	0.774988	-0.299941	0.0404356	-0.24023	0.0843289	both
		ABCA7	ENSG00000064687	protein_coding	2604.91	0.0305266	0.85802	-0.591675	4.68e-10	-0.622202	2.18e-11	both
		APOM	ENSG00000204444	protein_coding	2631.24	0.245516	0.349188	-0.208743	0.497781	-0.454258	0.0495812	both
		NPC1	ENSG00000141458	protein_coding	2103.08	0.0708604	0.497136	-0.10515	0.287738	-0.176011	0.0296247	both
		ABCA5	ENSG00000154265	protein_coding	1281.82	-0.041265	0.885407	-0.454929	0.00894707	-0.413664	0.0136504	both
		ABCA3	ENSG00000167972	protein_coding	929.95	0.0642266	0.692717	-0.372598	0.0011178	-0.436825	5e-05	both
		ABCA1	ENSG00000165029	protein_coding	1220.82	0.326246	0.191053	-0.234649	0.412213	-0.560895	0.0098673	both
		GM2A	ENSG00000196743	protein_coding	721.937	-0.227072	0.0420465	-0.464621	3.36e-06	-0.237549	0.024126	both
		SLCO2A1	ENSG00000174640	protein_coding	540.046	-0.139311	0.216046	-0.249479	0.0131039	-0.110168	0.302185	both
		NPC1L1	ENSG00000015520	protein_coding	676.974	0.566877	0.381167	1.65621	0.000283305	1.08933	0.00899875	both
		MTTP	ENSG00000138823	protein_coding	658.353	-1.81353	0.15561	0.556758	0.556829	2.37028	0.0305482	both
		ATP8B1	ENSG00000081923	protein_coding	263.544	0.125071	0.587828	0.447769	0.00966316	0.322698	0.0579067	both
		ABCA8	ENSG00000141338	protein_coding	101.669	-0.139128	0.559916	-0.622732	0.000569305	-0.483604	0.00716921	both
		ABCA10	ENSG00000154263	protein_coding	66.0452	-0.389471	0.617059	1.3886	0.00250934	1.77807	0.000228604	both
		APOF	ENSG00000175336	protein_coding	49.0688	5.65879	6.2e-05	3.1816	0.0808161	-2.47719	0.00716921	both
		ABCA4	ENSG00000198691	protein_coding	31.3103	-0.318279	0.501951	0.167461	0.760463	0.48574	0.215369	both
		APOL3	ENSG00000128284	protein_coding	27.2779	0.253921	0.723175	1.06524	0.0294588	0.811323	0.0816317	both
		ABCA12	ENSG00000144452	protein_coding	19.553	0.093324	0.899523	-0.318506	0.598256	-0.41183	0.401035	both
		APOA4	ENSG00000110244	protein_coding	19.3249	0	1	1.28732	0.667188	1.10512	0.666355	both
		ABCA6	ENSG00000154262	protein_coding	13.8068	1.05988	0.695995	0.325516		-0.734364	0.763709	both
		ABCA9	ENSG00000154258	protein_coding	9.28238	0	1	2.7832		2.60103	0.167374	both
GO:0017089	glycolipid transfer activity
		PLEKHA8	ENSG00000106086	protein_coding	1119.72	0.177508	0.105033	-0.00784934	0.978783	-0.185358	0.0636937	both
		GLTP	ENSG00000139433	protein_coding	525.964	-0.507414	1.11e-05	-0.196408	0.150232	0.311007	0.00920184	both
GO:0050872	white fat cell differentiation
		CTBP1	ENSG00000159692	protein_coding	3457.78	0.000340456	1	-0.0619858	0.626702	-0.0623263	0.561333	both
		TBL1XR1	ENSG00000177565	protein_coding	2326.93	-0.0714464	0.702815	0.0567432	0.783928	0.12819	0.379398	both
		CTBP2	ENSG00000175029	protein_coding	1454.58	-0.17746	0.011961	-0.0789515	0.350532	0.0985087	0.170572	both
		ATF2	ENSG00000115966	protein_coding	1390.11	0.00110811	1	-0.245323	0.0541776	-0.246431	0.036264	both
		SIRT1	ENSG00000096717	protein_coding	1075.13	0.385724	0.00158965	-0.0532994	0.78564	-0.439024	0.000144245	both
		PER2	ENSG00000132326	protein_coding	1062.47	0.463993	1.59e-07	-1.27989	6.35e-47	-1.74388	5.05e-89	both
		RETREG1	ENSG00000154153	protein_coding	463.988	-0.249127	0.034315	-0.386151	0.000406703	-0.137024	0.257394	both
		CEBPA	ENSG00000245848	protein_coding	473.987	0.289122	0.75071	-1.0209	0.294383	-1.31002	0.107105	both
		PPARG	ENSG00000132170	protein_coding	454.506	-0.133883	0.534421	0.352524	0.0356835	0.486406	0.0018126	both
		PNPLA3	ENSG00000100344	protein_coding	274.759	0.174622	0.189412	0.531926	6.58e-07	0.357304	0.000967438	both
		SNAI2	ENSG00000019549	protein_coding	96.6145	-0.00552143	1	-0.329361	0.0597574	-0.32384	0.0464143	both
		ZNF423	ENSG00000102935	protein_coding	83.5937	-0.265903	0.335707	-0.275574	0.329703	-0.00967144	0.997372	both
		PDGFRA	ENSG00000134853	protein_coding	23.2737	2.61727	0.197721	2.18598	0.351848	-0.43129	0.846057	both
		FFAR4	ENSG00000186188	protein_coding	17.8884	-1.71309	0.430348	-1.56976	0.490655	0.143329	0.978667	both
		FGF10	ENSG00000070193	protein_coding	11.4652	-0.0999323	0.90678	-0.425357		-0.325425	0.576252	both
GO:0006501	C-terminal protein lipidation
		ATG12	ENSG00000145782	protein_coding	1278.59	-0.229024	0.126327	0.178987	0.260815	0.408011	0.00135814	both
		ATG16L1	ENSG00000085978	protein_coding	1178.8	0.222797	0.00567712	0.213294	0.00871023	-0.00950384	0.948746	both
		ATG5	ENSG00000057663	protein_coding	624.967	0.0895968	0.571084	0.249546	0.0487856	0.159949	0.199606	both
		ATG7	ENSG00000197548	protein_coding	405.678	-0.314761	0.0352645	0.211098	0.191166	0.525858	6.2e-05	both
		GPLD1	ENSG00000112293	protein_coding	146.328	0.281453	0.408781	-0.419979	0.238644	-0.701433	0.0162777	both
GO:1990675	Golgi medial cisterna membrane
		ST3GAL1	ENSG00000008513	protein_coding	1527.75	0.205194	0.00967361	0.424018	1.9e-09	0.218825	0.00288791	both
GO:1990674	Golgi cis cisterna membrane
		SLC30A7	ENSG00000162695	protein_coding	1309.24	0.444371	2.37e-06	0.422747	8.18e-06	-0.0216242	0.882594	both
		SLC30A5	ENSG00000145740	protein_coding	1123.15	-0.204754	0.121433	-0.0648363	0.709545	0.139917	0.273896	both
GO:0031966	mitochondrial membrane
		MT-ND1	ENSG00000198888	protein_coding	145716	-0.966665	7.62e-23	-0.0538585	0.750835	0.912806	1.41e-20	both
		CLU	ENSG00000120885	protein_coding	16037.9	0.215991	0.00471432	0.458405	1.96e-11	0.242414	0.000640883	both
		ATP5F1B	ENSG00000110955	protein_coding	11019.5	-0.143749	0.0536494	-0.161927	0.0256707	-0.0181782	0.849668	both
		ACADVL	ENSG00000072778	protein_coding	11009.7	-0.197597	0.0721825	-0.21636	0.0447116	-0.0187631	0.903276	both
		OGT	ENSG00000147162	protein_coding	10477.3	-0.359272	0.000420195	0.176597	0.129532	0.535869	1.13e-08	both
		TMBIM6	ENSG00000139644	protein_coding	9877.91	-0.189788	0.00205523	0.00749653	0.956124	0.197284	0.000705713	both
		VDAC1	ENSG00000213585	protein_coding	6473.85	-0.243029	0.000555568	0.0202189	0.870701	0.263248	7.83e-05	both
		TUG1	ENSG00000253352	protein_coding	5616.71	0.123565	0.471512	0.00635897	0.994763	-0.117206	0.440917	both
		FKBP8	ENSG00000105701	protein_coding	5398.34	-0.25437	0.239859	-0.140678	0.576745	0.113692	0.61072	both
		COX4I1	ENSG00000131143	protein_coding	5522.48	-0.202049	0.0967301	0.0595295	0.71411	0.261579	0.0149488	both
		CALM3	ENSG00000160014	protein_coding	5103.79	-0.218714	0.020527	-0.350854	5.3e-05	-0.132141	0.162842	both
		MAVS	ENSG00000088888	protein_coding	4754.33	-0.0731304	0.337179	0.158223	0.0142727	0.231354	8.27e-05	both
		CYB5R3	ENSG00000100243	protein_coding	4709.05	-0.261905	0.132688	-0.0739476	0.754032	0.187957	0.258187	both
		OXA1L	ENSG00000155463	protein_coding	5186.41	-0.234446	0.00174329	0.000748934	1	0.235195	0.000994746	both
		VPS13A	ENSG00000197969	protein_coding	4194.66	0.0665398	0.728451	-0.294679	0.0348693	-0.361218	0.00436795	both
		MT-ATP8	ENSG00000228253	protein_coding	4712.59	-0.388565	0.0359757	0.00921644	0.992097	0.397781	0.020067	both
		RAB7A	ENSG00000075785	protein_coding	3710.34	-0.0820845	0.351429	0.148153	0.0567098	0.230238	0.000757122	both
		ATP5MC2	ENSG00000135390	protein_coding	3505.2	-0.111785	0.507561	0.0254441	0.919934	0.137229	0.337176	both
		VDAC2	ENSG00000165637	protein_coding	3457.49	-0.200384	0.0658842	-0.0322658	0.851868	0.168118	0.10101	both
		DMPK	ENSG00000104936	protein_coding	3061.91	0.124392	0.488026	-0.301871	0.0441632	-0.426263	0.00141437	both
		BNIP3	ENSG00000176171	protein_coding	3168.1	-0.620857	3.82e-12	-0.491104	9.21e-08	0.129754	0.217593	both
		MAP1LC3B	ENSG00000140941	protein_coding	3434.89	0.05031	0.664628	0.352235	5.01e-06	0.301925	7.74e-05	both
		GABBR1	ENSG00000204681	protein_coding	2496.46	-0.00884942	0.969287	0.0522931	0.674237	0.0611425	0.554449	both
		SLC25A37	ENSG00000147454	protein_coding	2555.95	0.0725788	0.57304	0.0702564	0.598297	-0.00232242	1	both
		PRKCA	ENSG00000154229	protein_coding	2607.69	0.169458	0.190485	0.445108	3.36e-05	0.27565	0.0115518	both
		ZDHHC8	ENSG00000099904	protein_coding	2524.18	0.153217	0.364089	0.108439	0.561242	-0.0447778	0.805425	both
		OGDH	ENSG00000105953	protein_coding	2354.73	-0.295893	0.000875742	-0.0710692	0.558646	0.224824	0.0100824	both
		ATP5MC3	ENSG00000154518	protein_coding	2510.93	-0.275468	0.0716129	0.109569	0.565162	0.385037	0.0043163	both
		BCL2L1	ENSG00000171552	protein_coding	2969.22	-0.175647	0.466135	0.663411	0.000282146	0.839057	1.16e-06	both
		OPA1	ENSG00000198836	protein_coding	2193.87	-0.0701193	0.608631	0.194139	0.0766828	0.264259	0.00641664	both
		DEGS1	ENSG00000143753	protein_coding	2048.97	-0.151659	0.0947878	0.128056	0.173651	0.279715	0.000305865	both
		IVD	ENSG00000128928	protein_coding	2088.86	-0.144955	0.16446	0.343708	8.99e-05	0.488664	3.41e-09	both
		TMEM14C	ENSG00000111843	protein_coding	1940.61	-0.280664	0.000610017	0.0459238	0.705567	0.326588	2.38e-05	both
		ALPL	ENSG00000162551	protein_coding	1743.76	-0.168068	0.151526	-0.451852	3.87e-06	-0.283784	0.0044491	both
		CEBPZOS	ENSG00000218739	protein_coding	1858.83	-0.378257	0.0107602	0.153565	0.393195	0.531822	7.13e-05	both
		MFF	ENSG00000168958	protein_coding	1808.05	-0.202104	0.112467	0.237954	0.0517976	0.440058	3.34e-05	both
		GNPAT	ENSG00000116906	protein_coding	1778.37	-0.109765	0.321273	-0.326328	0.000284033	-0.216563	0.017175	both
		MON2	ENSG00000061987	protein_coding	1674.61	0.0260433	0.893693	0.0608176	0.708646	0.0347742	0.813855	both
		NGRN	ENSG00000182768	protein_coding	1636.94	0.0659484	0.474046	0.142189	0.0707236	0.0762409	0.337176	both
		TRAK1	ENSG00000182606	protein_coding	1701.79	0.073563	0.473084	0.216546	0.00806974	0.142983	0.0791254	both
		ABCD1	ENSG00000101986	protein_coding	1661.91	-0.184495	0.345092	0.276836	0.12375	0.461331	0.00263247	both
		NDUFS3	ENSG00000213619	protein_coding	1599.43	-0.0271877	0.86852	0.059563	0.666833	0.0867507	0.426736	both
		BAX	ENSG00000087088	protein_coding	1582.43	-0.119774	0.484732	0.0782691	0.68572	0.198043	0.154522	both
		SFXN3	ENSG00000107819	protein_coding	1434.69	-0.355821	3.87e-07	-0.207859	0.0062041	0.147962	0.0501734	both
		TMX2	ENSG00000213593	protein_coding	1539.65	-0.204504	0.0123439	0.168011	0.0449369	0.372515	2.38e-07	both
		ATP5MK	ENSG00000173915	protein_coding	1451.07	-0.162805	0.177293	0.252222	0.0208145	0.415027	2.18e-05	both
		ATG9A	ENSG00000198925	protein_coding	1364.22	-0.325852	0.0165597	-0.157029	0.326751	0.168822	0.223135	both
		RCC1L	ENSG00000274523	protein_coding	1414.82	-0.0216166	0.946242	0.362066	0.0195605	0.383683	0.00784911	both
		TAFAZZIN	ENSG00000102125	protein_coding	1266.49	-0.121332	0.505779	-0.515519	0.000184595	-0.394187	0.00403869	both
		AIFM2	ENSG00000042286	protein_coding	1509.56	0.00381033	1	0.218894	0.0351507	0.215084	0.0266101	both
		ATP5MC1	ENSG00000159199	protein_coding	1318.18	-0.320666	0.0102822	0.134581	0.371948	0.455247	5.4e-05	both
		ACAD9	ENSG00000177646	protein_coding	1242.02	-0.236138	0.00137836	-0.103818	0.236001	0.13232	0.0804526	both
		BCL2L2	ENSG00000129473	protein_coding	1395.78	-0.110666	0.25355	-0.0087172	0.965373	0.101948	0.250466	both
		NDUFAB1	ENSG00000004779	protein_coding	1322.92	-0.0810307	0.424269	0.253778	0.00148652	0.334808	7.5e-06	both
		TSPO	ENSG00000100300	protein_coding	1156.98	-0.2591	0.220261	0.00844595	0.994832	0.267546	0.156784	both
		CRLS1	ENSG00000088766	protein_coding	1454	-0.0670985	0.702766	0.0120063	0.96948	0.0791048	0.597615	both
		SDHB	ENSG00000117118	protein_coding	1194.94	-0.139077	0.415233	0.0432222	0.852975	0.182299	0.207491	both
		NDUFA6	ENSG00000184983	protein_coding	1211.6	-0.216375	0.13012	0.146911	0.349837	0.363285	0.00294694	both
		ATP5MJ	ENSG00000156411	protein_coding	1214.45	-0.164627	0.218187	0.269813	0.0239432	0.43444	4.9e-05	both
		FLVCR1	ENSG00000162769	protein_coding	1208.92	0.332827	6.94e-05	0.149031	0.130395	-0.183796	0.0330398	both
		FAM162A	ENSG00000114023	protein_coding	1184.83	-0.48569	1.18e-07	-0.387419	3.98e-05	0.0982713	0.372579	both
		RNF5	ENSG00000204308	protein_coding	1222.47	-0.42991	1.14e-06	-0.377419	2.76e-05	0.052491	0.65602	both
		SORD	ENSG00000140263	protein_coding	1167.58	-0.158902	0.209615	0.141509	0.281784	0.300411	0.00425563	both
		HIGD2A	ENSG00000146066	protein_coding	1164.15	-0.278597	0.170976	-0.0438348	0.891197	0.234763	0.215354	both
		ABCB8	ENSG00000197150	protein_coding	1026.47	0.00184914	1	0.064034	0.6704	0.0621848	0.627705	both
		ACADM	ENSG00000117054	protein_coding	1089.54	-0.0310105	0.847791	-0.233753	0.025951	-0.202743	0.042426	both
		GPAM	ENSG00000119927	protein_coding	1261.68	-0.265222	0.0123848	0.211965	0.0478974	0.477187	3.81e-07	both
		AGK	ENSG00000006530	protein_coding	977.36	-0.27524	0.0234003	0.0725363	0.656626	0.347777	0.00173249	both
		TMEM14B	ENSG00000137210	protein_coding	1028.02	-0.301921	0.00789152	0.101858	0.479261	0.403779	9.97e-05	both
		MICU1	ENSG00000107745	protein_coding	989.577	-0.128103	0.294551	-0.261625	0.013786	-0.133522	0.22626	both
		ABCB10	ENSG00000135776	protein_coding	927.58	-0.0866946	0.625437	0.0484533	0.818717	0.135148	0.341676	both
		RAB11FIP5	ENSG00000135631	protein_coding	949.844	-0.0947648	0.573327	0.183872	0.208455	0.278637	0.0243523	both
		HIGD1A	ENSG00000181061	protein_coding	1070.72	-0.267754	0.192794	0.159845	0.494597	0.427599	0.0141231	both
		BCL2L13	ENSG00000099968	protein_coding	902.699	-0.0682842	0.593883	-0.125754	0.271063	-0.0574702	0.621373	both
		NDUFA1	ENSG00000125356	protein_coding	916.498	-0.161184	0.815292	0.122574	0.874088	0.283757	0.594332	both
		UBIAD1	ENSG00000120942	protein_coding	950.088	-0.332392	0.000370771	0.194032	0.0551704	0.526424	9.27e-10	both
		BECN1	ENSG00000126581	protein_coding	897.686	-0.343303	0.000122422	0.0679569	0.588455	0.41126	1.29e-06	both
		NRP1	ENSG00000099250	protein_coding	802.473	0.0276968	0.895542	0.0909568	0.576739	0.06326	0.66731	both
		TIMMDC1	ENSG00000113845	protein_coding	816.614	-0.152915	0.355892	-0.0953153	0.615888	0.0576001	0.74282	both
		SLC25A27	ENSG00000153291	protein_coding	725.216	0.00298248	1	-0.218009	0.117965	-0.220992	0.0828937	both
		COQ8B	ENSG00000123815	protein_coding	759.37	-0.359203	0.0299651	-0.05401	0.838157	0.305193	0.0527633	both
		GRAMD4	ENSG00000075240	protein_coding	783.877	-0.184004	0.490015	-0.294493	0.229348	-0.110489	0.665497	both
		SLC25A33	ENSG00000171612	protein_coding	896.907	-0.203861	0.162798	0.188965	0.200775	0.392826	0.00136006	both
		SLC25A44	ENSG00000160785	protein_coding	832.884	0.203382	0.0167212	0.197732	0.020594	-0.00564997	0.978737	both
		SLC25A28	ENSG00000155287	protein_coding	784.503	0.127607	0.250141	0.0367961	0.812693	-0.0908111	0.394291	both
		NAT8L	ENSG00000185818	protein_coding	706.286	-0.0943126	0.773174	0.340958	0.165325	0.435271	0.041836	both
		LYRM7	ENSG00000186687	protein_coding	711.84	-0.122779	0.383551	0.22193	0.073122	0.344709	0.00150792	both
		SLC25A4	ENSG00000151729	protein_coding	727.211	-0.370381	0.000141555	-0.069834	0.6164	0.300547	0.00190956	both
		COX15	ENSG00000014919	protein_coding	704.116	0.0868877	0.565159	0.0133376	0.959322	-0.0735501	0.590989	both
		NDUFA2	ENSG00000131495	protein_coding	711.592	-0.16991	0.479509	0.0367879	0.919175	0.206698	0.313486	both
		BID	ENSG00000015475	protein_coding	700.318	-0.0559821	0.688558	0.30857	0.00129666	0.364553	6.28e-05	both
		BOK	ENSG00000176720	protein_coding	830.04	-0.356575	0.0478543	-0.00337792	1	0.353197	0.0350922	both
		PNPLA8	ENSG00000135241	protein_coding	718.134	-0.136249	0.291531	-0.128856	0.335296	0.00739311	0.979187	both
		PEMT	ENSG00000133027	protein_coding	682.096	-0.376785	0.000479784	0.055606	0.72983	0.432391	2.54e-05	both
		ATXN3	ENSG00000066427	protein_coding	674.798	-0.067728	0.688677	-0.339568	0.00565753	-0.27184	0.024108	both
		TIMM21	ENSG00000075336	protein_coding	647.125	-0.183959	0.064535	-0.0514079	0.702619	0.132551	0.173077	both
		C19orf12	ENSG00000131943	protein_coding	632.299	0.117707	0.457014	0.431615	0.000326279	0.313908	0.00882308	both
		TMEM126B	ENSG00000171204	protein_coding	662.061	-0.450027	0.00116353	0.329665	0.0218309	0.779692	5.08e-10	both
		SFXN5	ENSG00000144040	protein_coding	685.029	-0.0405034	0.871498	0.357916	0.0177079	0.39842	0.00473267	both
		CCDC90B	ENSG00000137500	protein_coding	594.283	-0.367023	0.000546325	-0.0797849	0.587767	0.287238	0.00670922	both
		PPOX	ENSG00000143224	protein_coding	541.874	-0.475758	7.95e-06	-0.213662	0.0798927	0.262097	0.0187772	both
		NDUFB6	ENSG00000165264	protein_coding	541.887	-0.292559	0.212206	0.0702752	0.836354	0.362834	0.0760461	both
		ANTKMT	ENSG00000103254	protein_coding	544.692	-0.505745	0.0178272	-0.0264611	0.952357	0.479284	0.0168157	both
		HTRA2	ENSG00000115317	protein_coding	537.632	-0.250335	0.0660172	0.0595382	0.752514	0.309873	0.0118346	both
		TMEM135	ENSG00000166575	protein_coding	559.532	-0.0349893	0.878581	-0.589167	4.55e-06	-0.554178	1.15e-05	both
		NEU4	ENSG00000204099	protein_coding	642.436	-0.506478	0.0538366	0.0731084	0.858767	0.579586	0.0153802	both
		COX10	ENSG00000006695	protein_coding	519.204	-0.111954	0.385147	0.269681	0.0108362	0.381635	8.76e-05	both
		NDUFAF4	ENSG00000123545	protein_coding	489.398	-0.0596669	0.77884	0.403965	0.00327987	0.463632	0.000375862	both
		SLC25A10	ENSG00000183048	protein_coding	461.674	-0.200879	0.547946	0.113901	0.771368	0.314781	0.243703	both
		SLC9B2	ENSG00000164038	protein_coding	502.914	0.0290284	0.898889	0.0975086	0.578424	0.0684802	0.664972	both
		SLC27A3	ENSG00000143554	protein_coding	423.072	-0.313782	0.046931	-0.21417	0.214632	0.0996116	0.576734	both
		LYN	ENSG00000254087	protein_coding	432.674	0.016123	0.945239	0.535817	9.18e-08	0.519694	1.56e-07	both
		ATPSCKMT	ENSG00000150756	protein_coding	427.593	-0.359843	0.000273644	-0.0931273	0.478848	0.266716	0.00709144	both
		IFI6	ENSG00000126709	protein_coding	410.874	-0.187752	0.333956	-0.195193	0.327729	-0.00744074	0.995033	both
		BAK1	ENSG00000030110	protein_coding	435.561	-0.236896	0.221503	0.327393	0.0669546	0.564289	0.000306382	both
		RHBDD1	ENSG00000144468	protein_coding	401.795	-0.349731	0.0132304	0.0877082	0.648103	0.43744	0.000728598	both
		SLC25A14	ENSG00000102078	protein_coding	390.126	0.146759	0.377637	0.0233877	0.933528	-0.123371	0.427411	both
		ETFDH	ENSG00000171503	protein_coding	416.367	0.0899409	0.644866	-0.283651	0.0672736	-0.373591	0.0067517	both
		SLC8B1	ENSG00000089060	protein_coding	427.34	0.378725	0.000740639	0.204108	0.112936	-0.174617	0.139019	both
		NDUFA9	ENSG00000139180	protein_coding	410.3	0.048014	0.825239	0.0293553	0.910633	-0.0186587	0.938467	both
		TMEM70	ENSG00000175606	protein_coding	409.986	-0.36575	0.000442646	0.24437	0.0227693	0.610121	1.71e-10	both
		SLC25A30	ENSG00000174032	protein_coding	445.983	-0.0556731	0.784088	0.420266	0.000949749	0.47594	0.000101777	both
		CARD19	ENSG00000165233	protein_coding	379.16	-0.493883	0.0130669	0.115062	0.6704	0.608945	0.000848339	both
		TMEM14A	ENSG00000096092	protein_coding	336.179	-0.257544	0.14801	-0.0377851	0.893635	0.219759	0.186977	both
		COX14	ENSG00000178449	protein_coding	324.568	-0.154933	0.350196	0.11199	0.538304	0.266923	0.0510875	both
		GPER1	ENSG00000164850	protein_coding	417.741	1.24862	3.12e-05	1.55723	5.1e-08	0.308604	0.278689	both
		MAPK8IP1	ENSG00000121653	protein_coding	301.344	-0.166009	0.404779	-0.747786	1.23e-06	-0.581777	0.00017122	both
		STARD13	ENSG00000133121	protein_coding	307.847	0.359778	0.0177706	0.340376	0.0268728	-0.0194023	0.938599	both
		UCP2	ENSG00000175567	protein_coding	263.498	-0.292569	0.124635	-0.290057	0.132368	0.00251216	1	both
		VRK2	ENSG00000028116	protein_coding	267.086	-0.168674	0.381191	0.349674	0.0306498	0.518347	0.000404848	both
		PLAAT3	ENSG00000176485	protein_coding	233.297	-0.228528	0.159827	-0.101601	0.611799	0.126927	0.439997	both
		ABHD6	ENSG00000163686	protein_coding	241.965	0.0167474	0.981524	0.31331	0.232402	0.296562	0.207249	both
		NRGN	ENSG00000154146	protein_coding	195.224	-0.298107	0.392505	-0.0410789	0.942731	0.257029	0.426632	both
		BCL2	ENSG00000171791	protein_coding	198.111	0.00869443	0.999776	-0.0758382	0.808062	-0.0845326	0.734355	both
		ADCK1	ENSG00000063761	protein_coding	209.597	-0.262004	0.203142	-0.288616	0.160216	-0.0266126	0.930772	both
		CYP27B1	ENSG00000111012	protein_coding	218.552	0.0847156	0.695899	-0.233247	0.198879	-0.317962	0.0414998	both
		OMA1	ENSG00000162600	protein_coding	199.484	0.08543	0.746282	-0.618476	0.000773595	-0.703906	5.48e-05	both
		CYP27C1	ENSG00000186684	protein_coding	178.817	-0.082742	0.794153	-0.397923	0.0891652	-0.315181	0.160906	both
		BNIP1	ENSG00000113734	protein_coding	181.825	-0.282517	0.187409	0.161743	0.506508	0.444261	0.0151031	both
		PLEKHN1	ENSG00000187583	protein_coding	179.047	-0.259726	0.44089	0.243422	0.484313	0.503148	0.060855	both
		NDUFA13	ENSG00000186010	protein_coding	178.365	0.153779	0.701185	0.0722108	0.886955	-0.0815679	0.833757	both
		IKBKE	ENSG00000263528	protein_coding	158.171	-0.368518	0.090188	0.727093	6.52e-05	1.09561	3.92e-10	both
		AFG1L	ENSG00000135537	protein_coding	149.715	0.302504	0.161699	-0.492774	0.0210306	-0.795278	2.44e-05	both
		UCP3	ENSG00000175564	protein_coding	137.423	1.51918	3.34e-16	-0.112933	0.744109	-1.63212	1.37e-17	both
		HKDC1	ENSG00000156510	protein_coding	180.369	0.566556	0.493998	1.71929	0.00264261	1.15273	0.0252337	both
		IFI27	ENSG00000165949	protein_coding	117.057	1.66298	1.65e-05	-0.506335	0.456588	-2.16932	5.58e-07	both
		FZD9	ENSG00000188763	protein_coding	124.924	-0.713045	0.0434216	0.308214	0.438084	1.02126	0.00112329	both
		REEP1	ENSG00000068615	protein_coding	108.726	-0.0728821	0.802462	-1.13675	9.44e-09	-1.06386	7.44e-08	both
		LRRK2	ENSG00000188906	protein_coding	106.442	0.0238416	0.98566	-1.01382	0.0164069	-1.03766	0.00944642	both
		PLA2G4C	ENSG00000105499	protein_coding	124.503	1.55526	3.45e-06	1.79947	3.18e-08	0.244214	0.446635	both
		ACADL	ENSG00000115361	protein_coding	100.849	-0.741105	0.00495984	0.379872	0.145281	1.12098	2.23e-06	both
		IFI27L2	ENSG00000119632	protein_coding	93.1913	-0.321489	0.35114	0.0551899	0.917552	0.376679	0.215307	both
		ABCG2	ENSG00000118777	protein_coding	108.789	-0.382171	0.598578	-0.23378	0.78062	0.148391	0.854795	both
		RNF144B	ENSG00000137393	protein_coding	74.5006	0.311863	0.604927	0.426059	0.459179	0.114196	0.850754	both
		COX16	ENSG00000133983	protein_coding	59.3062	-0.541383	0.135798	-0.346467	0.391745	0.194916	0.633543	both
		BIK	ENSG00000100290	protein_coding	56.3193	-0.352773	0.421295	0.151565	0.776046	0.504338	0.172343	both
		KIF28P	ENSG00000223519	transcribed_unitary_pseudogene	42.9278	1.83098	5.8e-06	0.12492	0.888297	-1.70606	2.73e-05	both
		ATCAY	ENSG00000167654	protein_coding	39.06	4.2588	0.00576924	-0.636284	0.853066	-4.89509	0.00060509	both
		PLA2G4B	ENSG00000243708	protein_coding	22.4544	0.18891	0.694794	-0.174302	0.743225	-0.363212	0.349194	both
		SLC25A32	ENSG00000164933	protein_coding	16.1368	0.0336682	0.985321	0.856103		0.822435	0.085487	both
		ACAD11	ENSG00000240303	protein_coding	14.7954	-0.831474	0.153505	-1.05411		-0.222632	0.764606	both
		PLSCR3	ENSG00000187838	protein_coding	12.0211	-0.789702	0.319841	0.530333		1.32004	0.041632	both
		AQP8	ENSG00000103375	protein_coding	13.1063	3.03462	0.124836	3.17508		0.140467	0.960278	both
		GPAT2	ENSG00000186281	protein_coding	9.43889	-0.295204	0.764865	-0.66921		-0.374007	0.66627	both
GO:0030148	sphingolipid biosynthetic process
		HACD3	ENSG00000074696	protein_coding	3504.97	-0.0437831	0.718514	0.303535	0.000188722	0.347318	7.43e-06	both
		ELOVL5	ENSG00000012660	protein_coding	2912.86	-0.124807	0.224735	0.00282556	1	0.127633	0.166302	both
		SPHK1	ENSG00000176170	protein_coding	3232.7	-0.0736792	0.703451	0.879345	5.49e-13	0.953024	1.68e-15	both
		CSNK1G2	ENSG00000133275	protein_coding	2640.49	-0.0963404	0.679412	-0.13522	0.54029	-0.0388796	0.867817	both
		DEGS1	ENSG00000143753	protein_coding	2048.97	-0.151659	0.0947878	0.128056	0.173651	0.279715	0.000305865	both
		CERS2	ENSG00000143418	protein_coding	2038.2	-0.147022	0.131449	0.0693504	0.553953	0.216372	0.0104658	both
		SPTSSA	ENSG00000165389	protein_coding	2102.87	-0.234231	0.0717906	-0.360159	0.00263253	-0.125928	0.339218	both
		HACD2	ENSG00000206527	protein_coding	1911.01	-0.122033	0.298355	-0.217147	0.037357	-0.0951138	0.385975	both
		KDSR	ENSG00000119537	protein_coding	1634.99	-0.0563231	0.572959	0.078297	0.406883	0.13462	0.0757756	both
		ALDH3B1	ENSG00000006534	protein_coding	1464.78	-0.148122	0.120535	-0.51821	3.27e-11	-0.370088	2.87e-06	both
		SGPL1	ENSG00000166224	protein_coding	1473.04	-0.023882	0.872153	-0.104995	0.330109	-0.0811126	0.411989	both
		PRKD3	ENSG00000115825	protein_coding	1334.94	0.0425428	0.86267	-0.158806	0.392058	-0.201348	0.194023	both
		SPTLC1	ENSG00000090054	protein_coding	1428.71	-0.114669	0.40425	-0.0811711	0.596108	0.0334975	0.823435	both
		ELOVL1	ENSG00000066322	protein_coding	1270.09	-0.0801377	0.425631	0.0808148	0.431141	0.160952	0.0453675	both
		SPTLC2	ENSG00000100596	protein_coding	1238.83	0.335564	1.95e-05	0.0893156	0.394456	-0.246248	0.00180672	both
		PRKD2	ENSG00000105287	protein_coding	1216.7	0.644211	2.32e-06	0.263897	0.104472	-0.380315	0.00640513	both
		ELOVL2	ENSG00000197977	protein_coding	1383.32	-1.25888	0.0172543	-0.674719	0.207898	0.584156	0.3481	both
		CERS5	ENSG00000139624	protein_coding	1116.36	-0.0388795	0.794376	0.112517	0.344316	0.151396	0.130265	both
		SAMD8	ENSG00000156671	protein_coding	1024.75	0.073633	0.574026	-0.0836543	0.528608	-0.157287	0.123614	both
		PLPP2	ENSG00000141934	protein_coding	783.424	-0.231279	0.0249249	0.0222978	0.9012	0.253576	0.00780242	both
		CERS4	ENSG00000090661	protein_coding	957.505	1.0782	0.0908211	-0.302801	0.798137	-1.381	0.0384318	both
		ELOVL6	ENSG00000170522	protein_coding	819.208	-0.017323	0.936176	0.194609	0.0986773	0.211932	0.047295	both
		ACER3	ENSG00000078124	protein_coding	620.403	0.091323	0.59576	0.152028	0.332978	0.0607045	0.705294	both
		SGMS2	ENSG00000164023	protein_coding	610.188	-0.0881281	0.611918	0.169194	0.264442	0.257323	0.0425405	both
		CERS6	ENSG00000172292	protein_coding	555.703	-0.104547	0.57793	0.0318681	0.9012	0.136415	0.383274	both
		SGMS1	ENSG00000198964	protein_coding	521.545	0.138347	0.259404	-0.158674	0.194758	-0.297021	0.00330642	both
		PLPP3	ENSG00000162407	protein_coding	613.789	0.109735	0.597622	0.611014	1.87e-05	0.501279	0.000409249	both
		SGPP1	ENSG00000126821	protein_coding	519.419	-0.400089	0.0060827	0.0618797	0.779851	0.461969	0.000668749	both
		SPHK2	ENSG00000063176	protein_coding	454.334	0.37086	0.0785154	0.132452	0.628828	-0.238408	0.248182	both
		PPM1L	ENSG00000163590	protein_coding	395.092	0.256027	0.0498927	-0.072431	0.691493	-0.328458	0.00624876	both
		ELOVL7	ENSG00000164181	protein_coding	390.84	-0.117371	0.836879	0.162718	0.760911	0.280089	0.506404	both
		ELOVL4	ENSG00000118402	protein_coding	331.132	-0.10376	0.741327	0.244698	0.340874	0.348458	0.11373	both
		HACD1	ENSG00000165996	protein_coding	293.365	-0.101187	0.624618	0.127655	0.523394	0.228842	0.144107	both
		SGPP2	ENSG00000163082	protein_coding	231.545	0.383853	0.314075	0.212513	0.646447	-0.17134	0.660576	both
		SPTLC3	ENSG00000172296	protein_coding	286.596	-0.0110798	0.997126	-0.45513	0.0790731	-0.44405	0.0658562	both
		PRKD1	ENSG00000184304	protein_coding	180.634	0.130204	0.723453	-0.44662	0.148506	-0.576824	0.0328233	both
		PLPP1	ENSG00000067113	protein_coding	187.909	-0.290237	0.103372	-0.0423374	0.879912	0.2479	0.143766	both
		CERS1	ENSG00000223802	protein_coding	185.342	1.11736	0.00110968	0.310518	0.540222	-0.806839	0.0169809	both
		SPNS2	ENSG00000183018	protein_coding	114.083	0.0350982	0.953295	-0.493054	0.0996638	-0.528152	0.0510407	both
		CERKL	ENSG00000188452	protein_coding	76.3188	-0.708503	0.0265796	-0.408784	0.248045	0.29972	0.40654	both
		HACD4	ENSG00000188921	protein_coding	77.9675	0.0755451	0.811011	-0.121377	0.689941	-0.196922	0.401768	both
		SPTSSB	ENSG00000196542	protein_coding	78.1355	0	1	0	1	0	1	both
		ACER2	ENSG00000177076	protein_coding	56.5823	0.222817	0.685685	-0.0583762	0.941799	-0.281193	0.541315	both
		FA2H	ENSG00000103089	protein_coding	45.9418	-0.156387	0.716632	-0.489994	0.181313	-0.333607	0.354604	both
		DEGS2	ENSG00000168350	protein_coding	41.0561	0.626983	0.406578	-0.881765	0.356477	-1.50875	0.0417286	both
GO:1990050	phosphatidic acid transfer activity
		PRELID3B	ENSG00000101166	protein_coding	2000.76	-0.271657	0.00213231	0.0760935	0.516873	0.347751	2.19e-05	both
		PITPNC1	ENSG00000154217	protein_coding	1770.71	-0.1401	0.14905	-0.0163399	0.921592	0.12376	0.167231	both
		PRELID1	ENSG00000169230	protein_coding	1269.15	-0.286741	0.15646	0.31555	0.112271	0.602291	0.000322633	both
		TRIAP1	ENSG00000170855	protein_coding	824.163	-0.160566	0.247236	0.242697	0.0527309	0.403263	0.000275152	both
		PLTP	ENSG00000100979	protein_coding	517.71	-0.0265341	0.905855	-0.0447286	0.831173	-0.0181945	0.931051	both
		PRELID3A	ENSG00000141391	protein_coding	402.18	-0.181581	0.388812	-0.0950452	0.70467	0.0865355	0.686024	both
		PRELID2	ENSG00000186314	protein_coding	211.235	-0.551985	0.00100463	-0.083541	0.737715	0.468444	0.00453757	both
GO:0034441	plasma lipoprotein particle oxidation
		PLA2G7	ENSG00000146070	protein_coding	27.9522	3.02064	0.104652	0	1	-2.69513	0.117063	both
GO:0006660	phosphatidylserine catabolic process
		ABHD12	ENSG00000100997	protein_coding	1232.37	-0.139953	0.31445	-0.17815	0.183847	-0.0381965	0.80494	both
		ABHD16A	ENSG00000204427	protein_coding	94.6144	0.837426	0.00150152	-0.0479216	0.935586	-0.885348	0.000698151	both
		ABHD12B	ENSG00000131969	protein_coding	51.0701	-0.244158	0.571644	-0.325302	0.436752	-0.081144	0.863472	both
GO:0016020	membrane
		MT-CO1	ENSG00000198804	protein_coding	925502	-0.583339	7.92e-06	-0.164423	0.330012	0.418916	0.00131442	both
		MT-ND4	ENSG00000198886	protein_coding	480191	-0.175095	0.328036	-0.0621395	0.791197	0.112955	0.509062	both
		MT-CO2	ENSG00000198712	protein_coding	274266	-0.429123	1.17e-05	-0.15573	0.19033	0.273393	0.00568752	both
		MT-ATP6	ENSG00000198899	protein_coding	240770	-0.447219	0.00273705	-0.133571	0.494625	0.313647	0.0325686	both
		MT-CO3	ENSG00000198938	protein_coding	216574	-0.847256	1.87e-19	-0.219776	0.0547573	0.62748	4.35e-11	both
		MT-ND5	ENSG00000198786	protein_coding	187126	-0.395365	0.00307934	-0.0525422	0.805559	0.342823	0.00739999	both
		EEF1A1	ENSG00000156508	protein_coding	172080	-0.300141	0.0212635	-0.217359	0.118646	0.0827823	0.577047	both
		MT-CYB	ENSG00000198727	protein_coding	164841	-0.263416	0.0644822	-0.0813409	0.664679	0.182075	0.185583	both
		MT-ND1	ENSG00000198888	protein_coding	145716	-0.966665	7.62e-23	-0.0538585	0.750835	0.912806	1.41e-20	both
		MT-ND2	ENSG00000198763	protein_coding	144559	-0.679121	9.02e-12	-0.143141	0.28052	0.53598	8.19e-08	both
		ACTG1	ENSG00000184009	protein_coding	70438.4	-0.31519	9.26e-05	0.186834	0.0339708	0.502024	1.61e-11	both
		MT-ND4L	ENSG00000212907	protein_coding	81125.3	-0.148539	0.554815	-0.0260001	0.94856	0.122539	0.589511	both
		ACTB	ENSG00000075624	protein_coding	66967.3	-0.397976	5.81e-09	0.11801	0.164802	0.515985	4.26e-15	both
		EEF2	ENSG00000167658	protein_coding	66411.2	-0.187904	0.126079	-0.15021	0.249372	0.0376947	0.792936	both
		RPL4	ENSG00000174444	protein_coding	60873.6	-0.243921	0.0239061	-0.107622	0.408824	0.136299	0.209876	both
		HSP90AB1	ENSG00000096384	protein_coding	64501.6	0.56701	1.53e-24	0.665829	1.49e-33	0.0988185	0.128999	both
		GAPDH	ENSG00000111640	protein_coding	53656.5	-0.315665	0.000558507	-0.237943	0.0127908	0.0777215	0.461973	both
		FLNA	ENSG00000196924	protein_coding	52653	-0.01961	0.921837	-0.0309693	0.862511	-0.0113593	0.95627	both
		ENO1	ENSG00000074800	protein_coding	53238.4	-0.323183	0.00167166	-0.158245	0.183295	0.164938	0.118459	both
		HSP90AA1	ENSG00000080824	protein_coding	55006.7	1.35013	7e-76	2.2699	6.84e-215	0.919767	2.69e-35	both
		RPS2	ENSG00000140988	protein_coding	51117.3	-0.202882	0.273397	-0.0706996	0.769816	0.132182	0.454977	both
		MT-ND6	ENSG00000198695	protein_coding	57751	-0.219355	0.308978	0.0600689	0.843992	0.279424	0.129667	both
		RPL13	ENSG00000167526	protein_coding	55339.5	-0.258617	0.0722223	-0.042859	0.8499	0.215758	0.110046	both
		HSPD1	ENSG00000144381	protein_coding	54932.5	0.635315	5.44e-25	0.967554	1.04e-57	0.332239	2.01e-07	both
		RPL13A	ENSG00000142541	protein_coding	46150.8	-0.210472	0.0662807	-0.101348	0.457773	0.109124	0.34591	both
		MT-ND3	ENSG00000198840	protein_coding	46216.5	-0.732571	0.000162693	0.0558994	0.872251	0.78847	1.99e-05	both
		FTL	ENSG00000087086	protein_coding	45895.1	-0.283675	0.0208454	0.025342	0.907766	0.309017	0.00627592	both
		RPLP0	ENSG00000089157	protein_coding	40093	-0.23216	0.0219677	-0.0506649	0.723895	0.181495	0.0615522	both
		RPL7A	ENSG00000148303	protein_coding	38139.9	-0.22405	0.0599629	-0.0796587	0.602152	0.144391	0.215024	both
		GNAS	ENSG00000087460	protein_coding	36340.1	-0.101265	0.335443	-0.0757065	0.510816	0.0255582	0.828226	both
		RACK1	ENSG00000204628	protein_coding	34649.6	-0.201743	0.0590639	-0.0879527	0.500966	0.11379	0.286304	both
		HNRNPA1	ENSG00000135486	protein_coding	34693.3	-0.186602	0.0698513	-0.313833	0.000732676	-0.127231	0.201748	both
		RPS8	ENSG00000142937	protein_coding	35392.9	-0.245913	0.0301574	-0.0446527	0.793283	0.201261	0.0619793	both
		RPL19	ENSG00000108298	protein_coding	35929	-0.194798	0.177984	0.0015433	1	0.196341	0.131507	both
		TF	ENSG00000091513	protein_coding	42586.3	-2.31661	0.00305739	1.05442	0.0104407	3.37103	1.01e-06	both
		RPL8	ENSG00000161016	protein_coding	33057.7	-0.213942	0.389079	0.05741	0.868989	0.271352	0.198999	both
		RPS6	ENSG00000137154	protein_coding	34378	-0.184795	0.289527	-0.0223616	0.939217	0.162434	0.305348	both
		RPS18	ENSG00000231500	protein_coding	34775.4	-0.213882	0.269366	0.0658413	0.800628	0.279723	0.0912766	both
		RPS19	ENSG00000105372	protein_coding	32518.8	-0.171649	0.248797	0.090946	0.604538	0.262595	0.0359374	both
		SLC7A5	ENSG00000103257	protein_coding	31568	-0.271434	0.0180933	0.154386	0.23418	0.42582	2.91e-05	both
		HSPA5	ENSG00000044574	protein_coding	33916.9	0.00580198	0.971477	0.732617	7.62e-47	0.726815	1.75e-46	both
		RPS4X	ENSG00000198034	protein_coding	29715.3	-0.18187	0.0864443	-0.0639564	0.641812	0.117913	0.253661	both
		RPL10	ENSG00000147403	protein_coding	31162.9	-0.267237	0.0428644	-0.0899766	0.59882	0.177261	0.168399	both
		PLEC	ENSG00000178209	protein_coding	27784	-0.0823283	0.632036	0.491897	3.47e-05	0.574225	4.18e-07	both
		RPL6	ENSG00000089009	protein_coding	27387.2	-0.277207	0.00368346	-0.0693805	0.594707	0.207826	0.0252337	both
		RPS3	ENSG00000149273	protein_coding	27710.5	-0.197629	0.262816	0.0300355	0.916102	0.227664	0.139078	both
		HNRNPA2B1	ENSG00000122566	protein_coding	26052.5	-0.0748132	0.328085	-0.157936	0.0157293	-0.0831233	0.214065	both
		RPL29	ENSG00000162244	protein_coding	27572.9	-0.238482	0.0590525	-0.0411898	0.833789	0.197292	0.0973754	both
		RPL5	ENSG00000122406	protein_coding	27408.9	-0.276892	0.0250819	-0.0767372	0.647843	0.200155	0.0943806	both
		RPS16	ENSG00000105193	protein_coding	25329	-0.206635	0.153681	0.0286213	0.902814	0.235256	0.0673785	both
		NPM1	ENSG00000181163	protein_coding	26107.6	-0.198159	0.156582	-0.133447	0.388958	0.0647127	0.668845	both
		HSP90B1	ENSG00000166598	protein_coding	26590.3	-0.00919775	0.957408	0.147589	0.0636714	0.156787	0.0306573	both
		RPL18	ENSG00000063177	protein_coding	25298.7	-0.137035	0.435764	0.0904356	0.650139	0.22747	0.111312	both
		RPL14	ENSG00000188846	protein_coding	27008.5	-0.0987392	0.59212	-0.0299735	0.905374	0.0687657	0.683759	both
		RPL23	ENSG00000125691	protein_coding	26370.2	-0.169624	0.179172	-0.0920053	0.534334	0.0776191	0.55096	both
		FTH1	ENSG00000167996	protein_coding	22845.1	-0.382546	0.119327	-0.0251675	0.960969	0.357379	0.112065	both
		LDHA	ENSG00000134333	protein_coding	23270.9	-0.463259	1.52e-05	-0.304484	0.00759825	0.158775	0.175029	both
		CANX	ENSG00000127022	protein_coding	22878.3	-0.132421	0.247671	-0.047528	0.745789	0.0848931	0.439998	both
		RPSA	ENSG00000168028	protein_coding	22518.9	-0.201536	0.0862402	-0.0140643	0.951694	0.187472	0.0833597	both
		MYH9	ENSG00000100345	protein_coding	20922.9	-0.148507	0.0785128	0.133841	0.121864	0.282347	8.55e-05	both
		FASN	ENSG00000169710	protein_coding	21661.3	-0.0242059	0.902617	-0.0964005	0.513597	-0.0721946	0.587024	both
		RPL18A	ENSG00000105640	protein_coding	22360.6	-0.240392	0.119206	0.0140229	0.967507	0.254415	0.0672457	both
		PPIA	ENSG00000196262	protein_coding	20399.2	-0.25024	0.0116572	-0.134897	0.233235	0.115343	0.261935	both
		AHNAK	ENSG00000124942	protein_coding	19600.8	0.0529327	0.634781	-0.0682666	0.526964	-0.121199	0.146251	both
		RPS7	ENSG00000171863	protein_coding	23067.6	-0.237781	0.0474556	-0.0657007	0.685646	0.17208	0.13626	both
		HNRNPH1	ENSG00000169045	protein_coding	20662.8	-0.0249858	0.84357	-0.194529	0.0166177	-0.169543	0.0284214	both
		RPL27A	ENSG00000166441	protein_coding	21740.8	-0.171702	0.375673	0.00177012	1	0.173472	0.309989	both
		P4HB	ENSG00000185624	protein_coding	21691.6	-0.0290105	0.768593	-0.0907286	0.240235	-0.0617181	0.397202	both
		BSG	ENSG00000172270	protein_coding	20619.1	-0.0903504	0.540089	-0.144319	0.286187	-0.0539685	0.700185	both
		NCL	ENSG00000115053	protein_coding	20778.8	-0.18252	0.0252797	0.14347	0.0939784	0.32599	4.97e-06	both
		RPS11	ENSG00000142534	protein_coding	20629.2	-0.220508	0.364813	-0.0042372	1	0.216271	0.316551	both
		DDX17	ENSG00000100201	protein_coding	18342.3	-0.101487	0.193866	-0.183798	0.00776263	-0.0823115	0.257394	both
		RPL12	ENSG00000197958	protein_coding	20691.4	-0.223289	0.162557	-0.0605598	0.784833	0.16273	0.283712	both
		PABPC1	ENSG00000070756	protein_coding	20523.5	-0.178109	0.12335	-0.251931	0.0190162	-0.0738223	0.543693	both
		RPS24	ENSG00000138326	protein_coding	20717.6	-0.107774	0.565212	-0.0197436	0.946562	0.0880302	0.603096	both
		SLC38A2	ENSG00000134294	protein_coding	21328.6	-0.105839	0.27476	-0.0244928	0.86042	0.081346	0.366725	both
		HNRNPU	ENSG00000153187	protein_coding	17871.9	-0.0600392	0.474697	0.0926383	0.232179	0.152677	0.0175041	both
		GPI	ENSG00000105220	protein_coding	17066.4	-0.263765	0.000233899	-0.552741	3.7e-17	-0.288976	2.19e-05	both
		PGK1	ENSG00000102144	protein_coding	16681.4	-0.439507	8.59e-12	-0.233702	0.000851318	0.205805	0.00246843	both
		SCD	ENSG00000099194	protein_coding	17868.9	0.0463718	0.602439	-0.420078	1.48e-12	-0.46645	9.7e-16	both
		RPS14	ENSG00000164587	protein_coding	17907.3	-0.229121	0.23649	0.0509638	0.855821	0.280085	0.0958874	both
		RPL11	ENSG00000142676	protein_coding	17677.5	-0.134501	0.442182	0.0928125	0.637374	0.227313	0.108863	both
		RPS15	ENSG00000115268	protein_coding	17007.6	-0.126123	0.335477	0.0956884	0.502874	0.221812	0.0384531	both
		RPL31	ENSG00000071082	protein_coding	17403.2	-0.231258	0.2229	0.0160747	0.968736	0.247333	0.142362	both
		RPL32	ENSG00000144713	protein_coding	16337.9	-0.208036	0.228345	0.0449522	0.858608	0.252988	0.092792	both
		RPL28	ENSG00000108107	protein_coding	16622.2	-0.0471915	0.835868	-0.00947451	0.985698	0.037717	0.847988	both
		RPL7	ENSG00000147604	protein_coding	15654.3	-0.292407	0.0140863	-0.0632527	0.707627	0.229154	0.0446594	both
		ATF4	ENSG00000128272	protein_coding	15433	-0.125282	0.260896	-0.0771023	0.544022	0.0481793	0.678257	both
		AMBP	ENSG00000106927	protein_coding	19605.5	-0.0778483	0.936535	0.834122	0.0757365	0.91197	0.0421602	both
		CLU	ENSG00000120885	protein_coding	16037.9	0.215991	0.00471432	0.458405	1.96e-11	0.242414	0.000640883	both
		RPL35	ENSG00000136942	protein_coding	15297.9	-0.258051	0.2265	0.183932	0.431644	0.441982	0.0130838	both
		GANAB	ENSG00000089597	protein_coding	14286.6	-0.0759132	0.374645	-0.158971	0.0294453	-0.0830576	0.264333	both
		HNRNPC	ENSG00000092199	protein_coding	15396.1	-0.19083	0.00951086	0.0796012	0.372516	0.270431	4.69e-05	both
		CALR	ENSG00000179218	protein_coding	14664	-0.0523379	0.719816	-0.0583914	0.691655	-0.00605344	0.984463	both
		GPC3	ENSG00000147257	protein_coding	18376.7	-4.22509	0.00420853	0.333632	0.651889	4.55872	0.000942746	both
		RPS9	ENSG00000170889	protein_coding	15012.4	-0.154564	0.341608	-0.0587609	0.779136	0.0958033	0.542282	both
		EIF4G2	ENSG00000110321	protein_coding	14484.8	-0.110055	0.231434	0.0815669	0.414268	0.191621	0.0123875	both
		ILF3	ENSG00000129351	protein_coding	14314.9	-0.0391377	0.643212	0.0269459	0.776707	0.0660835	0.320086	both
		APOE	ENSG00000130203	protein_coding	18155.2	1.1677	3.64e-06	0.639942	0.0299866	-0.527761	0.038754	both
		DDX5	ENSG00000108654	protein_coding	14146.7	-0.0146566	0.886501	-0.00218933	0.999849	0.0124672	0.887078	both
		AGRN	ENSG00000188157	protein_coding	13167.8	-0.213239	0.18807	-0.19442	0.244103	0.0188188	0.938599	both
		HSPA8	ENSG00000109971	protein_coding	13608.5	0.441634	9.6e-06	-0.895451	5.88e-22	-1.33708	1.05e-49	both
		YWHAE	ENSG00000108953	protein_coding	12741.8	-0.202412	0.0576366	0.0380317	0.812923	0.240444	0.012288	both
		RRBP1	ENSG00000125844	protein_coding	16314.8	-0.0405091	0.810062	0.324661	0.00282589	0.36517	0.000361539	both
		SERBP1	ENSG00000142864	protein_coding	12702.9	-0.21208	0.0102934	0.0172215	0.9082	0.229302	0.00275945	both
		RPL9	ENSG00000163682	protein_coding	13295.4	-0.272333	0.112496	0.0668714	0.782688	0.339204	0.0252337	both
		EIF5A	ENSG00000132507	protein_coding	12682.7	-0.297665	0.0014979	0.0310791	0.846712	0.328744	0.000188065	both
		UBR4	ENSG00000127481	protein_coding	13072.4	0.0776277	0.503151	-0.0973022	0.389561	-0.17493	0.0517037	both
		BASP1	ENSG00000176788	protein_coding	11646.6	-0.148926	0.0603779	0.0316028	0.784492	0.180528	0.0112059	both
		PRRC2A	ENSG00000204469	protein_coding	12225	-0.0297633	0.858767	0.0710417	0.614473	0.100805	0.365366	both
		RPS5	ENSG00000083845	protein_coding	12867.8	-0.229653	0.0657149	0.0474735	0.794879	0.277127	0.0132295	both
		HNRNPK	ENSG00000165119	protein_coding	12506.8	-0.128698	0.127203	-0.292729	5.05e-05	-0.164031	0.0273729	both
		PRPF8	ENSG00000174231	protein_coding	11753.3	-0.0314308	0.653913	-0.00791994	0.937032	0.0235108	0.709598	both
		EIF4G1	ENSG00000114867	protein_coding	12142.2	-0.0996074	0.394627	0.128609	0.251877	0.228217	0.0129779	both
		DYNC1H1	ENSG00000197102	protein_coding	11797.8	-0.020293	0.823201	0.0820564	0.228251	0.102349	0.080539	both
		PTBP1	ENSG00000011304	protein_coding	12132.6	-0.217471	0.0592878	-0.17043	0.162022	0.0470407	0.729729	both
		PRKDC	ENSG00000253729	protein_coding	11414.8	-0.0902589	0.489124	-0.1138	0.368888	-0.0235414	0.871549	both
		NAP1L1	ENSG00000187109	protein_coding	11982.1	-0.157474	0.198442	-0.132616	0.304919	0.0248577	0.869822	both
		ANXA2	ENSG00000182718	protein_coding	11150.7	-0.21706	0.00135492	0.164696	0.0200532	0.381756	4.45e-10	both
		RPS27A	ENSG00000143947	protein_coding	12537.2	-0.242867	0.0458644	0.0289811	0.886321	0.271848	0.0140413	both
		PNN	ENSG00000100941	protein_coding	13347.1	0.189253	0.00179897	0.21388	0.000297315	0.024627	0.752446	both
		RPL27	ENSG00000131469	protein_coding	11891.8	-0.261569	0.160625	0.105261	0.651083	0.36683	0.0228583	both
		RPLP2	ENSG00000177600	protein_coding	12876.4	-0.103929	0.588796	0.143205	0.43165	0.247135	0.0874666	both
		NONO	ENSG00000147140	protein_coding	11204.4	-0.19573	0.00099464	-0.21769	0.000182064	-0.0219602	0.777531	both
		RPL10A	ENSG00000198755	protein_coding	11868.9	-0.253908	0.0139461	0.0561449	0.70001	0.310053	0.00100376	both
		RPS12	ENSG00000112306	protein_coding	12267.1	-0.179867	0.38086	0.0545308	0.847941	0.234397	0.177035	both
		ATP5F1B	ENSG00000110955	protein_coding	11019.5	-0.143749	0.0536494	-0.161927	0.0256707	-0.0181782	0.849668	both
		ATP1A1	ENSG00000163399	protein_coding	11801.4	-0.150488	0.0338411	-0.0225331	0.843226	0.127955	0.0565342	both
		PLXNB2	ENSG00000196576	protein_coding	10889.1	-0.112938	0.193725	-0.292647	5.21e-05	-0.179709	0.0147159	both
		HUWE1	ENSG00000086758	protein_coding	10728	0.0211314	0.868058	-0.174476	0.0265915	-0.195608	0.0068759	both
		PEG10	ENSG00000242265	protein_coding	12775	0.0117896	0.960572	-0.490741	1.22e-07	-0.50253	2.76e-08	both
		EWSR1	ENSG00000182944	protein_coding	11400.9	0.054684	0.421048	0.072753	0.264149	0.018069	0.801216	both
		SLC3A2	ENSG00000168003	protein_coding	10903.3	-0.218127	0.0259515	0.200897	0.0430514	0.419024	8.58e-07	both
		B2M	ENSG00000166710	protein_coding	10436.7	-0.046313	0.731145	-0.102921	0.3726	-0.0566083	0.61311	both
		PFN1	ENSG00000108518	protein_coding	10631.1	-0.353908	0.00108413	0.0115635	0.965373	0.365471	0.000371292	both
		ACADVL	ENSG00000072778	protein_coding	11009.7	-0.197597	0.0721825	-0.21636	0.0447116	-0.0187631	0.903276	both
		SPTAN1	ENSG00000197694	protein_coding	10198.2	0.217485	3.01e-09	-0.114757	0.00450911	-0.332242	3.35e-21	both
		SLC25A6	ENSG00000169100	protein_coding	11232.4	-0.221594	0.221542	-0.0899691	0.692445	0.131625	0.457454	both
		PIEZO1	ENSG00000103335	protein_coding	10555.3	-0.141128	0.213138	-0.100058	0.42093	0.0410692	0.744534	both
		APP	ENSG00000142192	protein_coding	9904.41	-0.0839526	0.296041	0.0674883	0.431105	0.151441	0.0213617	both
		RPL36	ENSG00000130255	protein_coding	10141.5	-0.265014	0.416064	0.105388	0.800553	0.370402	0.173947	both
		FLNB	ENSG00000136068	protein_coding	10601.9	-0.15207	0.0203683	0.447277	1.49e-15	0.599347	3.85e-28	both
		MARCHF6	ENSG00000145495	protein_coding	9949.57	-0.0226123	0.892901	-0.0763016	0.553435	-0.0536893	0.645826	both
		NDRG1	ENSG00000104419	protein_coding	9832.36	-0.612563	7.3e-26	-0.418045	4.08e-12	0.194518	0.00223981	both
		ARF1	ENSG00000143761	protein_coding	10191.7	-0.196447	0.0228084	0.184506	0.0337723	0.380953	3.97e-07	both
		LARP1	ENSG00000155506	protein_coding	10063.6	0.0119039	0.900302	0.276258	2.03e-08	0.264354	4.62e-08	both
		SPTBN1	ENSG00000115306	protein_coding	11244.6	-0.0541236	0.617407	0.0316433	0.802666	0.0857669	0.320521	both
		RHOB	ENSG00000143878	protein_coding	11202.8	-0.864681	7.36e-44	-0.346523	2.43e-07	0.518158	6.46e-16	both
		KPNB1	ENSG00000108424	protein_coding	9923.39	-0.0683597	0.381167	-0.0494444	0.565417	0.0189153	0.825008	both
		ATXN2L	ENSG00000168488	protein_coding	10468.1	0.00676356	0.981481	-0.173638	0.0773418	-0.180401	0.0438266	both
		OGT	ENSG00000147162	protein_coding	10477.3	-0.359272	0.000420195	0.176597	0.129532	0.535869	1.13e-08	both
		RPL24	ENSG00000114391	protein_coding	10585	-0.244331	0.086691	0.113935	0.507705	0.358266	0.00403003	both
		RPS20	ENSG00000008988	protein_coding	10732.8	-0.18225	0.103246	-0.0122096	0.956644	0.17004	0.0983752	both
		TMBIM6	ENSG00000139644	protein_coding	9877.91	-0.189788	0.00205523	0.00749653	0.956124	0.197284	0.000705713	both
		KHSRP	ENSG00000088247	protein_coding	9927.29	-0.0815254	0.654956	0.064651	0.740591	0.146176	0.300537	both
		LGALS3BP	ENSG00000108679	protein_coding	9975.82	-0.0764782	0.486334	-0.0896337	0.407589	-0.0131555	0.925049	both
		DDX3X	ENSG00000215301	protein_coding	9440.54	-0.0243336	0.895425	0.145898	0.236267	0.170232	0.110604	both
		CD55	ENSG00000196352	protein_coding	9323.78	-0.208103	0.00774631	0.0479756	0.657795	0.256078	0.000352613	both
		NOP56	ENSG00000101361	protein_coding	10329.3	0.0586857	0.377693	0.232325	4.91e-06	0.17364	0.000663448	both
		HMGA1	ENSG00000137309	protein_coding	9616.44	-0.22217	0.203558	0.103144	0.628828	0.325313	0.0291447	both
		TPM4	ENSG00000167460	protein_coding	9351.47	-0.133128	0.0664052	0.0476125	0.608576	0.18074	0.00487877	both
		VEGFA	ENSG00000112715	protein_coding	10248.3	-0.32686	5.49e-07	-0.359815	2.45e-08	-0.0329557	0.708196	both
		SLC38A1	ENSG00000111371	protein_coding	9084.89	-0.250939	0.000114641	0.0787366	0.342269	0.329675	6.29e-08	both
		NUP210	ENSG00000132182	protein_coding	8955.74	-0.0240462	0.835643	-0.380976	1.37e-08	-0.35693	6.32e-08	both
		CFL1	ENSG00000172757	protein_coding	9295.66	-0.242513	0.202872	0.0082675	0.993617	0.250781	0.140465	both
		MCL1	ENSG00000143384	protein_coding	9734.85	0.757921	9.82e-73	-0.0533849	0.393939	-0.811306	1.44e-82	both
		SNRNP200	ENSG00000144028	protein_coding	9379.86	-0.113541	0.0203639	0.0416675	0.500337	0.155209	0.000443087	both
		PLOD1	ENSG00000083444	protein_coding	9047.89	-0.13297	0.14905	-0.225957	0.0062041	-0.0929875	0.291392	both
		GOLGA8A	ENSG00000175265	protein_coding	8868.67	-0.00819148	0.968091	-0.608491	3.71e-18	-0.600299	4.63e-18	both
		VIM	ENSG00000026025	protein_coding	8042.56	-0.167935	0.1946	-0.281087	0.015496	-0.113152	0.361392	both
		B4GALT1	ENSG00000086062	protein_coding	8366.06	-0.277534	1.47e-07	-0.0982212	0.122502	0.179313	0.00084866	both
		RAN	ENSG00000132341	protein_coding	8684.55	-0.215122	0.0118954	-0.0974025	0.339888	0.117719	0.172625	both
		SEPTIN2	ENSG00000168385	protein_coding	9025.8	-0.0637688	0.608436	-0.0640021	0.617505	-0.00023334	1	both
		ITGB1	ENSG00000150093	protein_coding	8412.53	-0.253595	0.0180075	-0.262874	0.012854	-0.00927893	0.968483	both
		TM4SF1	ENSG00000169908	protein_coding	9271.1	-0.236393	0.0224981	0.599395	2.27e-11	0.835787	4.21e-22	both
		GALNT2	ENSG00000143641	protein_coding	7871.08	-0.102926	0.433906	-0.155329	0.201745	-0.0524024	0.68596	both
		TLN1	ENSG00000137076	protein_coding	8130.14	-0.0204056	0.886436	-0.123971	0.192155	-0.103566	0.235736	both
		UBC	ENSG00000150991	protein_coding	8721.07	0.765276	5.61e-31	-0.977926	2.02e-48	-1.7432	9.26e-157	both
		ACLY	ENSG00000131473	protein_coding	7914.09	-0.0891011	0.160382	-0.102311	0.0989355	-0.0132098	0.868632	both
		EIF3A	ENSG00000107581	protein_coding	8241	0.00751363	0.974693	-0.102854	0.31982	-0.110368	0.216677	both
		BZW1	ENSG00000082153	protein_coding	8219.56	-0.462296	1.27e-07	0.125858	0.262395	0.588154	2.35e-12	both
		SLC25A3	ENSG00000075415	protein_coding	8327.66	-0.205346	0.0419154	-0.0759055	0.552233	0.129441	0.192925	both
		SLC16A3	ENSG00000141526	protein_coding	8340.69	-0.290189	0.352501	-0.0515201	0.916102	0.238669	0.403562	both
		IPO7	ENSG00000205339	protein_coding	7919.11	-0.169587	0.243576	-0.0909414	0.595092	0.0786461	0.597419	both
		FKBP10	ENSG00000141756	protein_coding	8073.29	-0.0974041	0.606663	-0.222002	0.162732	-0.124598	0.426258	both
		XRCC6	ENSG00000196419	protein_coding	7817	-0.115883	0.100953	0.0666424	0.409237	0.182525	0.0027946	both
		RPN2	ENSG00000118705	protein_coding	8416.92	-0.134914	0.0431746	-0.223906	0.000224487	-0.088992	0.17352	both
		ATP2A2	ENSG00000174437	protein_coding	8001.09	0.00643994	0.97513	-0.0538718	0.593814	-0.0603117	0.469977	both
		PKD1	ENSG00000008710	protein_coding	7813.4	-0.120829	0.481673	-0.0317972	0.895081	0.0890321	0.577408	both
		NCOR2	ENSG00000196498	protein_coding	7700.75	0.000616091	1	0.101143	0.610734	0.100527	0.548932	both
		TPR	ENSG00000047410	protein_coding	7782.94	-0.14761	0.163719	-0.108	0.349292	0.0396103	0.741827	both
		MSN	ENSG00000147065	protein_coding	7353	-0.0945355	0.240647	0.294447	5.46e-06	0.388983	2.79e-10	both
		RPS13	ENSG00000110700	protein_coding	8458.31	-0.227699	0.0745588	0.052771	0.771837	0.28047	0.0139316	both
		WNK1	ENSG00000060237	protein_coding	7482.91	0.0442023	0.734529	-0.128333	0.219323	-0.172536	0.0528329	both
		CTNNA1	ENSG00000044115	protein_coding	7632.65	-0.0919765	0.103978	-0.152071	0.00294283	-0.0600942	0.275802	both
		PTTG1IP	ENSG00000183255	protein_coding	8740.31	-0.358018	1.42e-15	-0.174562	0.000361169	0.183456	0.00010712	both
		INPPL1	ENSG00000165458	protein_coding	7306.57	-0.0578812	0.634293	-0.232216	0.00991092	-0.174334	0.0469952	both
		DNAJA1	ENSG00000086061	protein_coding	8577.27	1.07621	2.26e-64	-0.557154	1.5e-16	-1.63336	1.47e-145	both
		L1CAM	ENSG00000198910	protein_coding	7199.1	-0.0397617	0.806401	-0.389863	0.00011332	-0.350101	0.000378208	both
		PAICS	ENSG00000128050	protein_coding	7654.21	-0.23361	0.0228483	-0.188423	0.0787305	0.0451871	0.715674	both
		CTSB	ENSG00000164733	protein_coding	9034.42	-0.118745	0.0510276	-0.244716	5.88e-06	-0.125971	0.0265384	both
		ASPH	ENSG00000198363	protein_coding	7553.03	-0.244294	0.00615867	-0.180184	0.0554688	0.0641103	0.530055	both
		CLTC	ENSG00000141367	protein_coding	7454.36	-0.0962107	0.375541	0.30805	0.000317866	0.404261	4.77e-07	both
		XRCC5	ENSG00000079246	protein_coding	7314.58	-0.191178	0.0103554	0.0866654	0.328826	0.277843	3.42e-05	both
		MKI67	ENSG00000148773	protein_coding	6743.22	-0.00989203	0.950024	-0.501579	7.85e-15	-0.491687	1.33e-14	both
		IPO5	ENSG00000065150	protein_coding	7558.36	-0.108145	0.371789	0.00611953	0.987299	0.114265	0.281123	both
		IQGAP1	ENSG00000140575	protein_coding	6987.55	-0.120086	0.465775	-0.0648975	0.737146	0.0551885	0.739986	both
		APLP2	ENSG00000084234	protein_coding	7951.45	-0.0434976	0.587511	-0.258387	4.69e-06	-0.214889	0.000122716	both
		SBF1	ENSG00000100241	protein_coding	7200.27	-0.146552	0.361378	-0.0628883	0.751651	0.0836632	0.594966	both
		RNF213	ENSG00000173821	protein_coding	7154.43	0.0942565	0.338523	-0.0330455	0.798705	-0.127302	0.127869	both
		DST	ENSG00000151914	protein_coding	7186.99	0.0178073	0.940873	0.133766	0.348732	0.115958	0.362392	both
		GLUL	ENSG00000135821	protein_coding	7810.9	0.257877	1.28e-05	0.0256579	0.796633	-0.232219	6.22e-05	both
		NUFIP2	ENSG00000108256	protein_coding	6963.31	0.578613	7.49e-10	-0.188747	0.0985366	-0.76736	2.94e-17	both
		RPL21	ENSG00000122026	protein_coding	7406	-0.153158	0.31246	0.00649028	0.992826	0.159648	0.233046	both
		RPL35A	ENSG00000182899	protein_coding	7495.54	-0.193077	0.366805	0.111676	0.651083	0.304752	0.0836222	both
		TOMM20	ENSG00000173726	protein_coding	7334.21	-0.171238	0.0472806	-0.0656977	0.545285	0.105541	0.216233	both
		MCM7	ENSG00000166508	protein_coding	6755.01	-0.0429511	0.730534	0.124398	0.213159	0.167349	0.0498361	both
		EIF4H	ENSG00000106682	protein_coding	7034.08	-0.221863	0.0682554	-0.034043	0.858186	0.18782	0.0996905	both
		ATP5F1A	ENSG00000152234	protein_coding	6980.88	-0.176774	0.0273909	-0.190898	0.0152477	-0.0141234	0.90366	both
		LAMB1	ENSG00000091136	protein_coding	7543.12	-0.0561588	0.428753	-0.25448	1.9e-06	-0.198321	0.00019571	both
		SREBF1	ENSG00000072310	protein_coding	6852.35	-0.118895	0.492198	-0.505124	9.9e-05	-0.386229	0.00269649	both
		AKT2	ENSG00000105221	protein_coding	6544.34	-0.0616697	0.667964	-0.174187	0.127534	-0.112517	0.309989	both
		COPA	ENSG00000122218	protein_coding	7229.95	0.0826318	0.284046	0.0643866	0.437823	-0.0182452	0.837378	both
		FAT1	ENSG00000083857	protein_coding	7341.18	-0.118234	0.236221	-0.123705	0.215291	-0.00547056	0.981605	both
		PRRC2C	ENSG00000117523	protein_coding	7055.22	0.164779	0.130996	0.0333554	0.839865	-0.131423	0.199569	both
		PLOD2	ENSG00000152952	protein_coding	7213.04	-0.495001	1.49e-05	-0.27741	0.0273178	0.21759	0.0717058	both
		COL4A2	ENSG00000134871	protein_coding	6490.88	-0.0390278	0.892411	0.0312564	0.921385	0.0702843	0.738453	both
		CTTN	ENSG00000085733	protein_coding	7064.39	0.0395341	0.743917	0.207182	0.0143303	0.167648	0.0395664	both
		DSP	ENSG00000096696	protein_coding	7746.71	-0.0194126	0.906412	0.156505	0.128679	0.175918	0.0555521	both
		GCN1	ENSG00000089154	protein_coding	7114.41	-0.105857	0.143982	0.197952	0.00189306	0.303808	2.03e-07	both
		BAG3	ENSG00000151929	protein_coding	7734.59	2.73698	0	0.572947	6.92e-13	-2.16403	7.43e-199	both
		XPO1	ENSG00000082898	protein_coding	6713.82	-0.00895339	0.980426	-0.133139	0.355472	-0.124186	0.328411	both
		CLPTM1L	ENSG00000049656	protein_coding	6582.74	0.00352699	0.995405	0.104708	0.175716	0.101181	0.146553	both
		DHCR24	ENSG00000116133	protein_coding	7713.66	0.0488148	0.572023	-0.115411	0.110759	-0.164226	0.00896889	both
		RSL1D1	ENSG00000171490	protein_coding	7426.38	-0.166802	0.148229	0.229778	0.0327004	0.39658	2.69e-05	both
		SREBF2	ENSG00000198911	protein_coding	6802.34	-0.0613016	0.369141	-0.225247	2.16e-05	-0.163946	0.00206649	both
		EIF3E	ENSG00000104408	protein_coding	7363.01	-0.211852	0.146762	0.052644	0.798174	0.264496	0.0391605	both
		RPS15A	ENSG00000134419	protein_coding	7501.62	-0.0217518	0.934674	0.0987017	0.584576	0.120453	0.414831	both
		CSNK1D	ENSG00000141551	protein_coding	6917.19	0.29371	0.0161798	0.0334078	0.869838	-0.260302	0.0239204	both
		RCC2	ENSG00000179051	protein_coding	6436.33	-0.101277	0.261313	0.137841	0.10316	0.239118	0.000927625	both
		BAG6	ENSG00000204463	protein_coding	6939.78	-0.147687	0.096725	-0.157031	0.0742461	-0.00934335	0.951336	both
		SLC1A5	ENSG00000105281	protein_coding	6841.68	-0.295482	0.00828352	0.214341	0.0705741	0.509824	2.91e-07	both
		LRP1	ENSG00000123384	protein_coding	7115.26	-0.100636	0.331486	-0.568868	2.05e-13	-0.468232	1.52e-09	both
		SEC61A1	ENSG00000058262	protein_coding	7135.98	-0.111718	0.452933	0.19887	0.13264	0.310589	0.00608155	both
		SLC2A1	ENSG00000117394	protein_coding	6759.52	-0.542558	1.12e-06	-0.228939	0.0771777	0.313619	0.00605846	both
		TFRC	ENSG00000072274	protein_coding	6319.12	-0.0379315	0.748066	-0.345648	4.51e-06	-0.307717	3.24e-05	both
		PTPRF	ENSG00000142949	protein_coding	6575.87	-0.180799	0.0568271	-0.159269	0.103222	0.02153	0.863276	both
		MYC	ENSG00000136997	protein_coding	6488.96	-0.313563	2.33e-05	-0.0616407	0.555306	0.251922	0.000565092	both
		INTS1	ENSG00000164880	protein_coding	6373.61	-0.202169	0.0530188	-0.00988296	0.967334	0.192286	0.0470144	both
		VDAC1	ENSG00000213585	protein_coding	6473.85	-0.243029	0.000555568	0.0202189	0.870701	0.263248	7.83e-05	both
		MACF1	ENSG00000127603	protein_coding	6355.11	0.127688	0.182755	0.119752	0.222251	-0.00793602	0.96523	both
		ERGIC1	ENSG00000113719	protein_coding	6287.58	-0.279019	5.22e-07	-0.0576542	0.451866	0.221365	6.32e-05	both
		TSPAN3	ENSG00000140391	protein_coding	6162.39	-0.0591558	0.566485	-0.157719	0.0592628	-0.0985628	0.231836	both
		HMGB1	ENSG00000189403	protein_coding	6302.85	-0.21014	0.0199162	-0.114029	0.271394	0.0961119	0.30674	both
		MCM3	ENSG00000112118	protein_coding	5959.8	-0.0413384	0.509938	0.0232229	0.752741	0.0645613	0.209087	both
		FADS1	ENSG00000149485	protein_coding	6042.19	-0.199335	0.00553187	-0.563462	3.15e-19	-0.364127	1.3e-08	both
		IRAK1	ENSG00000184216	protein_coding	5983.32	-0.263031	0.00924819	0.109327	0.372574	0.372358	4.46e-05	both
		IGF2R	ENSG00000197081	protein_coding	6419.81	-0.105656	0.162368	-0.242461	0.000171498	-0.136805	0.0389615	both
		GNB1	ENSG00000078369	protein_coding	6114.32	-0.216369	0.00016087	-0.186663	0.00143245	0.0297063	0.68564	both
		HNRNPM	ENSG00000099783	protein_coding	6234.01	-0.0246147	0.812292	0.148292	0.0366173	0.172907	0.00753226	both
		SDHA	ENSG00000073578	protein_coding	5878.11	-0.114523	0.148264	-0.585176	5.66e-21	-0.470653	4.95e-14	both
		UBB	ENSG00000170315	protein_coding	6550.58	1.3883	1.66e-32	-0.741526	3.39e-09	-2.12982	1.51e-75	both
		CTNNB1	ENSG00000168036	protein_coding	6082.62	-0.121884	0.156764	0.0341211	0.772447	0.156005	0.0383635	both
		RHOA	ENSG00000067560	protein_coding	6037.43	-0.303933	0.0483974	-0.109709	0.575813	0.194224	0.198391	both
		USP9X	ENSG00000124486	protein_coding	5769.09	-0.0291867	0.899227	0.0125561	0.969503	0.0417428	0.807529	both
		RBMX	ENSG00000147274	protein_coding	5923.29	-0.23767	0.0107989	-0.299817	0.000735991	-0.0621466	0.562731	both
		RPS23	ENSG00000186468	protein_coding	6476.51	-0.296526	0.0149404	0.102608	0.508209	0.399133	0.000281673	both
		PCBP2	ENSG00000197111	protein_coding	6360.37	-0.0921999	0.326381	-0.274379	0.000297182	-0.182179	0.0170484	both
		LRPPRC	ENSG00000138095	protein_coding	6434.96	-0.124214	0.386621	0.0438935	0.817149	0.168108	0.16401	both
		TUFM	ENSG00000178952	protein_coding	6130.42	-0.169382	0.171406	-0.0554287	0.732001	0.113953	0.338641	both
		ABCA2	ENSG00000107331	protein_coding	5639.27	-0.0597114	0.774988	-0.299941	0.0404356	-0.24023	0.0843289	both
		NIBAN2	ENSG00000136830	protein_coding	5736.87	-0.181652	0.464664	0.204594	0.407393	0.386246	0.0469529	both
		RTN4	ENSG00000115310	protein_coding	6304.47	-0.0631648	0.487712	0.0780816	0.378507	0.141246	0.0455051	both
		EZR	ENSG00000092820	protein_coding	5727.78	-0.0661382	0.297876	0.173422	0.000881156	0.239561	7.94e-07	both
		HNRNPL	ENSG00000104824	protein_coding	5625.88	-0.137801	0.0240873	-0.449335	9.99e-18	-0.311534	5.15e-09	both
		YWHAG	ENSG00000170027	protein_coding	5889.18	0.0879456	0.318646	-0.0175452	0.894018	-0.105491	0.166346	both
		ANXA5	ENSG00000164111	protein_coding	6397.8	-0.142447	0.195958	0.129262	0.255786	0.271709	0.0029564	both
		SND1	ENSG00000197157	protein_coding	6027.93	-0.169891	0.129612	0.216306	0.042195	0.386197	3.06e-05	both
		CDK16	ENSG00000102225	protein_coding	5468.94	-0.0384994	0.63808	-0.133747	0.0331798	-0.0952476	0.119966	both
		PARP1	ENSG00000143799	protein_coding	5374.73	-0.174257	0.019433	-0.00652483	0.972517	0.167733	0.0162291	both
		LPCAT1	ENSG00000153395	protein_coding	5487.76	-0.211965	3.12e-06	0.0782148	0.151475	0.290179	1.72e-11	both
		TUG1	ENSG00000253352	protein_coding	5616.71	0.123565	0.471512	0.00635897	0.994763	-0.117206	0.440917	both
		HNRNPF	ENSG00000169813	protein_coding	5953.23	0.0499516	0.728953	-0.0686479	0.621715	-0.118599	0.26411	both
		SCRIB	ENSG00000180900	protein_coding	5855.49	0.0512545	0.840948	0.012392	0.979691	-0.0388625	0.863413	both
		CAST	ENSG00000153113	protein_coding	5500.31	-0.188621	0.0786816	-0.31237	0.00130837	-0.123749	0.236329	both
		CD164	ENSG00000135535	protein_coding	6081.85	-0.203074	0.0669343	-0.0841914	0.540222	0.118882	0.281123	both
		CALU	ENSG00000128595	protein_coding	5523.03	-0.18875	0.0187994	-0.415289	4.77e-09	-0.226539	0.00207337	both
		SNX5	ENSG00000089006	protein_coding	6705.14	-0.021549	0.83942	0.0219599	0.84702	0.0435089	0.587639	both
		IARS1	ENSG00000196305	protein_coding	5734.42	-0.201482	0.102961	-0.0859197	0.572447	0.115562	0.345318	both
		PRDX6	ENSG00000117592	protein_coding	5843.54	-0.160109	0.0958627	0.0559835	0.65035	0.216092	0.0106138	both
		FOS	ENSG00000170345	protein_coding	5580.97	-1.1023	2.69e-129	-1.83638	0	-0.734081	1.77e-52	both
		MYL6	ENSG00000092841	protein_coding	5482.04	-0.233967	0.140446	-0.0124665	0.974085	0.221501	0.126099	both
		PLXNB1	ENSG00000164050	protein_coding	6434.87	-0.0589758	0.568933	-0.13292	0.127792	-0.0739442	0.394672	both
		TFPI	ENSG00000003436	protein_coding	6669.66	-0.299081	0.00248368	-0.192463	0.0731745	0.106618	0.323146	both
		SHMT2	ENSG00000182199	protein_coding	5663.3	-0.315874	0.000529074	-0.114738	0.30964	0.201136	0.0279252	both
		FKBP8	ENSG00000105701	protein_coding	5398.34	-0.25437	0.239859	-0.140678	0.576745	0.113692	0.61072	both
		CLSTN1	ENSG00000171603	protein_coding	5442.87	-0.0862741	0.386909	-0.434121	5.66e-09	-0.347847	2.87e-06	both
		SPG7	ENSG00000197912	protein_coding	5795.73	-0.00881294	0.947177	0.0307728	0.738981	0.0395858	0.594048	both
		CAPN2	ENSG00000162909	protein_coding	5199.96	-0.196106	1.55e-05	0.424657	1.54e-24	0.620763	1.55e-52	both
		SURF4	ENSG00000148248	protein_coding	5737.91	-0.212791	0.022704	0.259764	0.00362844	0.472556	4.2e-09	both
		CLIC1	ENSG00000213719	protein_coding	6246.47	-0.267675	0.0103896	0.0141006	0.947327	0.281775	0.00377413	both
		ITPR3	ENSG00000096433	protein_coding	5353.31	-0.075865	0.507832	-0.135829	0.184583	-0.0599636	0.569594	both
		SLC39A14	ENSG00000104635	protein_coding	6079.51	-0.176668	0.0329496	0.126715	0.154038	0.303383	2.9e-05	both
		TMEM259	ENSG00000182087	protein_coding	5442.41	-0.021214	0.971776	0.0789304	0.826651	0.100144	0.715674	both
		LMAN1	ENSG00000074695	protein_coding	5564.06	-0.250035	0.00628394	-0.325215	0.000180258	-0.0751802	0.461955	both
		MCM4	ENSG00000104738	protein_coding	5127.68	-0.20694	0.000173089	-0.0881883	0.175731	0.118751	0.0349359	both
		HLA-A	ENSG00000206503	protein_coding	6000.53	-0.00280196	1	-0.196406	0.173921	-0.193604	0.135873	both
		IMPDH2	ENSG00000178035	protein_coding	5355.16	-0.0122975	0.929262	-0.0711284	0.429484	-0.0588309	0.463588	both
		AP2B1	ENSG00000006125	protein_coding	5110.25	-0.174117	0.0411319	-0.195136	0.0188601	-0.0210193	0.849668	both
		NUDC	ENSG00000090273	protein_coding	5674.33	0.305231	0.016687	0.862766	3.22e-15	0.557535	5.54e-07	both
		DDX42	ENSG00000198231	protein_coding	5540.38	-0.0385938	0.610815	0.202475	0.000158309	0.241069	2.36e-06	both
		ASPSCR1	ENSG00000169696	protein_coding	6391.98	-0.123027	0.540301	0.0102512	0.985243	0.133278	0.440126	both
		KTN1	ENSG00000126777	protein_coding	5327.16	-0.187609	0.137874	-0.0416835	0.821801	0.145925	0.22035	both
		LONP1	ENSG00000196365	protein_coding	5558.59	-0.338833	0.00244584	-0.0375653	0.842845	0.301268	0.00494914	both
		AP3D1	ENSG00000065000	protein_coding	5408.91	-0.0939376	0.408171	0.0889816	0.449236	0.182919	0.0442426	both
		CALM2	ENSG00000143933	protein_coding	5478.92	-0.0756225	0.554574	0.139973	0.214632	0.215595	0.0229833	both
		HERC2	ENSG00000128731	protein_coding	5208.55	0.117282	0.0668465	-0.0898876	0.18903	-0.20717	0.000180138	both
		TMEM123	ENSG00000152558	protein_coding	6073.98	-0.207936	0.0636263	-0.235149	0.0311907	-0.0272134	0.849752	both
		MUC16	ENSG00000181143	protein_coding	4946.37	0.0289548	0.900951	-0.904108	1.37e-14	-0.933063	6.85e-16	both
		C1QBP	ENSG00000108561	protein_coding	5246.55	-0.278438	0.00646691	0.0706994	0.612976	0.349137	0.00019379	both
		ADAR	ENSG00000160710	protein_coding	5096.68	-0.104769	0.0843308	0.140273	0.0137095	0.245042	1.37e-06	both
		STMN1	ENSG00000117632	protein_coding	4943.41	-0.173424	0.053895	-0.537689	1.5e-12	-0.364265	2.52e-06	both
		MARS1	ENSG00000166986	protein_coding	5454.19	-0.270668	7.61e-11	0.188085	1.18e-05	0.458753	1.24e-30	both
		CAPRIN1	ENSG00000135387	protein_coding	5210.58	-0.124745	0.263443	0.0432378	0.765534	0.167983	0.0779205	both
		SUN1	ENSG00000164828	protein_coding	5053.61	-0.0958549	0.186141	-0.315804	7.97e-08	-0.219949	0.000219364	both
		CD46	ENSG00000117335	protein_coding	5325.57	-0.404087	1.72e-08	-0.233698	0.00257178	0.170389	0.0262278	both
		COX4I1	ENSG00000131143	protein_coding	5522.48	-0.202049	0.0967301	0.0595295	0.71411	0.261579	0.0149488	both
		SDF4	ENSG00000078808	protein_coding	5384.47	-0.0534625	0.858175	-0.079972	0.776646	-0.0265095	0.929375	both
		NKTR	ENSG00000114857	protein_coding	5434.42	-0.130005	0.400905	0.0867942	0.619431	0.216799	0.0861934	both
		SLC25A5	ENSG00000005022	protein_coding	5117.27	-0.252568	0.0149725	-0.115949	0.347597	0.136619	0.193215	both
		HGS	ENSG00000185359	protein_coding	5347.97	0.0219706	0.898754	0.208683	0.0428182	0.186712	0.0534077	both
		RPN1	ENSG00000163902	protein_coding	5329.54	-0.216565	0.00298172	-0.0880135	0.321697	0.128552	0.0802721	both
		CALM3	ENSG00000160014	protein_coding	5103.79	-0.218714	0.020527	-0.350854	5.3e-05	-0.132141	0.162842	both
		FKBP1A	ENSG00000088832	protein_coding	5651	-0.242944	0.00139729	0.0263893	0.837881	0.269333	0.00017194	both
		AP2M1	ENSG00000161203	protein_coding	4992.22	-0.238605	0.00544786	-0.167496	0.067559	0.0711082	0.458851	both
		CSNK1E	ENSG00000213923	protein_coding	4850.09	-0.0686128	0.754702	0.195037	0.269827	0.263649	0.0765605	both
		DGKD	ENSG00000077044	protein_coding	5193.78	-0.0534503	0.499221	0.297967	1.75e-07	0.351417	1.81e-10	both
		SMARCA4	ENSG00000127616	protein_coding	4966.44	-0.0162634	0.937193	0.0789177	0.568429	0.0951811	0.402076	both
		HM13	ENSG00000101294	protein_coding	5684.78	-0.104903	0.529261	0.280427	0.0380184	0.38533	0.00145772	both
		ABCC2	ENSG00000023839	protein_coding	6881.17	0.0846419	0.743365	0.267945	0.183764	0.183303	0.343216	both
		CAPNS1	ENSG00000126247	protein_coding	4950.15	-0.158959	0.157328	-0.150648	0.189471	0.00831096	0.972197	both
		DDX21	ENSG00000165732	protein_coding	5155.42	-0.162767	0.151638	0.319778	0.00124324	0.482545	1.16e-07	both
		SLC17A9	ENSG00000101194	protein_coding	6437.97	-0.0647639	0.821866	-0.132021	0.607018	-0.0672574	0.778418	both
		ARHGDIA	ENSG00000141522	protein_coding	4870.53	-0.209599	0.332331	0.25064	0.233884	0.460238	0.0076018	both
		MDN1	ENSG00000112159	protein_coding	5030.56	0.285346	0.000426177	0.136966	0.143414	-0.148381	0.0753507	both
		AARS1	ENSG00000090861	protein_coding	5134.58	-0.236966	4.84e-07	0.028028	0.703676	0.264994	6.38e-09	both
		YWHAB	ENSG00000166913	protein_coding	5102.43	-0.231011	0.00614147	-0.022959	0.873257	0.208052	0.00941994	both
[truncated: 21,472 more rows]
